# Supplementary material for: Comparative Analysis of Transcriptomic Changes including mRNA and microRNA Expression Induced by the Xenoestrogens Zearalenone and Bisphenol A in Human Ovarian Cells
Source: Toxins (Basel). 2023 Feb 9;15(2):140. doi: 10.3390/toxins15020140 (PMC9967916; doi:10.3390/toxins15020140)
Supplement: Supplementary file 1 [file toxins-15-00140-s001.zip › Supplementary Table S1.xlsx]

## Sheet: E2
Gene ID	Gene Symbol	p-value
ENSG00000104368	PLAT	0.0003827404
ENSG00000124143	ARHGAP40	0.00042669266
ENSG00000129353	SLC44A2	0.00042669266
ENSG00000146909	NOM1	0.00042669266
ENSG00000213585	VDAC1	0.00042669266
ENSG00000188042	ARL4C	0.00042669266
ENSG00000136997	MYC	0.00042669266
ENSG00000260010	ZNF720P1	0.00042669266
ENSG00000101773	RBBP8	0.000614307
ENSG00000104419	NDRG1	0.00065289054
ENSG00000140465	CYP1A1	0.00065289054
ENSG00000115112	TFCP2L1	0.00065289054
ENSG00000276576	MRPL30P1	0.00065289054
ENSG00000248858	FLJ46284	0.00065289054
ENSG00000121057	AKAP1	0.00065289054
ENSG00000082516	GEMIN5	0.00065289054
ENSG00000103257	SLC7A5	0.00065289054
ENSG00000134508	CABLES1	0.00065289054
ENSG00000135447	PPP1R1A	0.00065289054
ENSG00000074410	CA12	0.00065289054
ENSG00000253439	CDC42P5	0.0008832167
ENSG00000137936	BCAR3	0.001040651
ENSG00000156966	B3GNT7	0.0010697666
ENSG00000062038	CDH3	0.0010697666
ENSG00000123600	METTL8	0.0010732005
ENSG00000146477	SLC22A3	0.0010889722
ENSG00000173200	PARP15	0.0011157487
ENSG00000198807	PAX9	0.0011463212
ENSG00000165271	NOL6	0.0011463212
ENSG00000168785	TSPAN5	0.0011463212
ENSG00000162595	DIRAS3	0.0011463212
ENSG00000128268	MGAT3	0.0011463212
ENSG00000155792	DEPTOR	0.0011463212
ENSG00000145819	ARHGAP26	0.0011903812
ENSG00000143921	ABCG8	0.001272179
ENSG00000074527	NTN4	0.0012852958
ENSG00000182749	PAQR7	0.0012852958
ENSG00000105281	SLC1A5	0.0012852958
ENSG00000101361	NOP56	0.0012879611
ENSG00000114491	UMPS	0.001295352
ENSG00000182985	CADM1	0.001295352
ENSG00000105643	ARRDC2	0.001328318
ENSG00000143179	UCK2	0.001328318
ENSG00000149554	CHEK1	0.0013520928
ENSG00000104081	BMF	0.0013602738
ENSG00000122861	PLAU	0.0013602738
ENSG00000198142	SOWAHC	0.0013602738
ENSG00000179041	RRS1	0.0013602738
ENSG00000144354	CDCA7	0.0013602738
ENSG00000196208	GREB1	0.0013602738
ENSG00000164687	FABP5	0.0014279084
ENSG00000110092	CCND1	0.0014279084
ENSG00000135744	AGT	0.0014279084
ENSG00000146674	IGFBP3	0.001460796
ENSG00000197191	CYSRT1	0.001460796
ENSG00000173809	TDRD12	0.001460796
ENSG00000166788	SAAL1	0.001460796
ENSG00000053372	MRTO4	0.001460796
ENSG00000183287	CCBE1	0.001460796
ENSG00000197451	HNRNPAB	0.001460796
ENSG00000052749	RRP12	0.001460796
ENSG00000168447	SCNN1B	0.001460796
ENSG00000091127	PUS7	0.001460796
ENSG00000163376	KBTBD8	0.001460796
ENSG00000102924	CBLN1	0.001460796
ENSG00000074582	BCS1L	0.0014968489
ENSG00000240003	RPL7P24	0.0014968489
ENSG00000170500	LONRF2	0.0014968489
ENSG00000177842	ZNF620	0.0015502764
ENSG00000125775	SDCBP2	0.0015510506
ENSG00000169908	TM4SF1	0.0015510506
ENSG00000186081	KRT5	0.0015510506
ENSG00000146072	TNFRSF21	0.0015510506
ENSG00000087263	OGFOD1	0.0015510506
ENSG00000107147	KCNT1	0.0015510506
ENSG00000076248	UNG	0.0015510506
ENSG00000166197	NOLC1	0.0015510506
ENSG00000100867	DHRS2	0.0015510506
ENSG00000164128	NPY1R	0.0015931958
ENSG00000120708	TGFBI	0.0015938818
ENSG00000179958	DCTPP1	0.0015969861
ENSG00000145911	N4BP3	0.001669944
ENSG00000104611	SH2D4A	0.001669944
ENSG00000168309	FAM107A	0.001669944
ENSG00000088836	SLC4A11	0.001669944
ENSG00000145293	ENOPH1	0.001669944
ENSG00000166226	CCT2	0.001669944
ENSG00000144231	POLR2D	0.001669944
ENSG00000128567	PODXL	0.001669944
ENSG00000164934	DCAF13	0.001669944
ENSG00000189337	KAZN	0.001669944
ENSG00000116774	OLFML3	0.001669944
ENSG00000072422	RHOBTB1	0.001669944
ENSG00000162878	PKDCC	0.001669944
ENSG00000162975	KCNF1	0.001669944
ENSG00000256007	ARAP1-AS1	0.001669944
ENSG00000119139	TJP2	0.0016998529
ENSG00000115652	UXS1	0.00170035
ENSG00000187091	PLCD1	0.0017293461
ENSG00000130309	COLGALT1	0.0017293461
ENSG00000107815	TWNK	0.0017293461
ENSG00000179431	FJX1	0.0017293461
ENSG00000177508	IRX3	0.0017293461
ENSG00000198964	SGMS1	0.0017463064
ENSG00000155090	KLF10	0.0017463064
ENSG00000171490	RSL1D1	0.0017463064
ENSG00000165490	DDIAS	0.0017463064
ENSG00000101098	RIMS4	0.0017463064
ENSG00000131746	TNS4	0.0017547542
ENSG00000170477	KRT4	0.00185835
ENSG00000127954	STEAP4	0.00185835
ENSG00000013588	GPRC5A	0.00185835
ENSG00000149573	MPZL2	0.00185835
ENSG00000136875	PRPF4	0.00185835
ENSG00000170515	PA2G4	0.00185835
ENSG00000080608	PUM3	0.00185835
ENSG00000247626	MARS2	0.00185835
ENSG00000186529	CYP4F3	0.001912085
ENSG00000004478	FKBP4	0.0019143933
ENSG00000111907	TPD52L1	0.0019402727
ENSG00000143217	NECTIN4	0.002006031
ENSG00000182580	EPHB3	0.002006031
ENSG00000137501	SYTL2	0.002006031
ENSG00000205420	KRT6A	0.002006031
ENSG00000119917	IFIT3	0.002006031
ENSG00000068971	PPP2R5B	0.002006031
ENSG00000089012	SIRPG	0.002006031
ENSG00000163430	FSTL1	0.002006031
ENSG00000270885	RASL10B	0.002006031
ENSG00000186205	MARC1	0.002006031
ENSG00000011347	SYT7	0.002006031
ENSG00000048162	NOP16	0.002006031
ENSG00000185479	KRT6B	0.0020124607
ENSG00000185585	OLFML2A	0.0020124607
ENSG00000117602	RCAN3	0.0020220773
ENSG00000173801	JUP	0.0020231397
ENSG00000177409	SAMD9L	0.0020231397
ENSG00000183421	RIPK4	0.002041748
ENSG00000111696	NT5DC3	0.002099506
ENSG00000249471	ZNF324B	0.0021777423
ENSG00000138764	CCNG2	0.002179905
ENSG00000070190	DAPP1	0.002179905
ENSG00000100439	ABHD4	0.002179905
ENSG00000196526	AFAP1	0.002179905
ENSG00000088726	TMEM40	0.002179905
ENSG00000171206	TRIM8	0.002179905
ENSG00000111276	CDKN1B	0.002179905
ENSG00000055483	USP36	0.002179905
ENSG00000179409	GEMIN4	0.002179905
ENSG00000163083	INHBB	0.002179905
ENSG00000130826	DKC1	0.002179905
ENSG00000065183	WDR3	0.002179905
ENSG00000003989	SLC7A2	0.002179905
ENSG00000125885	MCM8	0.0022375884
ENSG00000221926	TRIM16	0.0022495107
ENSG00000143367	TUFT1	0.002281417
ENSG00000181467	RAP2B	0.0022934456
ENSG00000100100	PIK3IP1	0.0023305388
ENSG00000132470	ITGB4	0.0023305388
ENSG00000168806	LCMT2	0.0023305388
ENSG00000166828	SCNN1G	0.002367731
ENSG00000115641	FHL2	0.002367731
ENSG00000163947	ARHGEF3	0.0023774884
ENSG00000167183	PRR15L	0.0023821949
ENSG00000169129	AFAP1L2	0.0023821949
ENSG00000126261	UBA2	0.0023821949
ENSG00000239264	TXNDC5	0.0023821949
ENSG00000171793	CTPS1	0.0023821949
ENSG00000180694	TMEM64	0.0023821949
ENSG00000141384	TAF4B	0.0024002239
ENSG00000136826	KLF4	0.0024002239
ENSG00000189120	SP6	0.0024390172
ENSG00000107937	GTPBP4	0.0024530382
ENSG00000143319	ISG20L2	0.0024736684
ENSG00000113739	STC2	0.0024736684
ENSG00000124784	RIOK1	0.0024736684
ENSG00000165689	SDCCAG3	0.0024954185
ENSG00000074181	NOTCH3	0.0025153346
ENSG00000236060	HSPB1P1	0.0025153346
ENSG00000178409	BEND3	0.0025153346
ENSG00000128050	PAICS	0.0025248022
ENSG00000104490	NCALD	0.0025429316
ENSG00000056972	TRAF3IP2	0.0025650542
ENSG00000064933	PMS1	0.0025650542
ENSG00000184292	TACSTD2	0.0025770834
ENSG00000130558	OLFM1	0.0025770834
ENSG00000076003	MCM6	0.002579516
ENSG00000163435	ELF3	0.002592373
ENSG00000233198	RNF224	0.0025973571
ENSG00000104213	PDGFRL	0.0026147317
ENSG00000175592	FOSL1	0.0026415477
ENSG00000115758	ODC1	0.0026736516
ENSG00000155760	FZD7	0.0026747764
ENSG00000154096	THY1	0.0026747764
ENSG00000114737	CISH	0.0026747764
ENSG00000197329	PELI1	0.0027325286
ENSG00000255346	NOX5	0.0027807667
ENSG00000144063	MALL	0.002782378
ENSG00000099250	NRP1	0.0028040486
ENSG00000120738	EGR1	0.0028084698
ENSG00000101546	RBFA	0.0028956425
ENSG00000166508	MCM7	0.0029283292
ENSG00000145220	LYAR	0.0029283292
ENSG00000101003	GINS1	0.0029296451
ENSG00000147536	GINS4	0.0029421565
ENSG00000111641	NOP2	0.002964867
ENSG00000072756	TRNT1	0.0029692324
ENSG00000171421	MRPL36	0.0030411382
ENSG00000178105	DDX10	0.0030411382
ENSG00000027075	PRKCH	0.0031505697
ENSG00000171903	CYP4F11	0.0031639284
ENSG00000165732	DDX21	0.0031727187
ENSG00000041353	RAB27B	0.003191456
ENSG00000130589	HELZ2	0.003191456
ENSG00000166689	PLEKHA7	0.003191456
ENSG00000115368	WDR75	0.003191456
ENSG00000173269	MMRN2	0.0032078042
ENSG00000167721	TSR1	0.0032078042
ENSG00000157193	LRP8	0.0032078042
ENSG00000005100	DHX33	0.0032385546
ENSG00000135926	TMBIM1	0.0032773982
ENSG00000163362	C1orf106	0.0032773982
ENSG00000162139	NEU3	0.0032773982
ENSG00000162377	COA7	0.0032773982
ENSG00000100304	TTLL12	0.0033011553
ENSG00000205838	TTC23L	0.0033298517
ENSG00000158158	CNNM4	0.0033298517
ENSG00000170448	NFXL1	0.0033298517
ENSG00000139112	GABARAPL1	0.0033375006
ENSG00000115221	ITGB6	0.003384472
ENSG00000212724	KRTAP2-3	0.0033996787
ENSG00000153885	KCTD15	0.0033996787
ENSG00000125845	BMP2	0.0033996787
ENSG00000128510	CPA4	0.0034071752
ENSG00000074964	ARHGEF10L	0.0034071752
ENSG00000115274	INO80B	0.0034071752
ENSG00000126457	PRMT1	0.0034132092
ENSG00000156453	PCDH1	0.0034193562
ENSG00000167670	CHAF1A	0.0034193562
ENSG00000124466	LYPD3	0.0034218647
ENSG00000081277	PKP1	0.0034218647
ENSG00000146278	PNRC1	0.0034218647
ENSG00000196872	KIAA1211L	0.0034218647
ENSG00000197872	FAM49A	0.0034218647
ENSG00000144810	COL8A1	0.0034218647
ENSG00000109089	CDR2L	0.0034218647
ENSG00000167767	KRT80	0.0034218647
ENSG00000144381	HSPD1	0.0034218647
ENSG00000178921	PFAS	0.0034218647
ENSG00000132780	NASP	0.0034218647
ENSG00000138131	LOXL4	0.0034218647
ENSG00000166250	CLMP	0.0034218647
ENSG00000153094	BCL2L11	0.0034218647
ENSG00000065328	MCM10	0.0034218647
ENSG00000125454	SLC25A19	0.0034218647
ENSG00000069482	GAL	0.0034218647
ENSG00000085552	IGSF9	0.0034238675
ENSG00000180914	OXTR	0.0034238675
ENSG00000138670	RASGEF1B	0.0034238675
ENSG00000116161	CACYBP	0.0034238675
ENSG00000168495	POLR3D	0.0034238675
ENSG00000102967	DHODH	0.0034238675
ENSG00000185697	MYBL1	0.0034238675
ENSG00000144218	AFF3	0.0034238675
ENSG00000092295	TGM1	0.003456253
ENSG00000156804	FBXO32	0.003456253
ENSG00000165434	PGM2L1	0.003456253
ENSG00000110042	DTX4	0.003456253
ENSG00000178826	TMEM139	0.003456253
ENSG00000109625	CPZ	0.003456253
ENSG00000184347	SLIT3	0.003456253
ENSG00000243207	PPAN-P2RY11	0.003456253
ENSG00000166589	CDH16	0.0034641295
ENSG00000266028	SRGAP2	0.0034641295
ENSG00000004455	AK2	0.0034641295
ENSG00000120539	MASTL	0.0034641295
ENSG00000229036	VDAC1P8	0.0034641295
ENSG00000104738	MCM4	0.0034641295
ENSG00000169242	EFNA1	0.0034653912
ENSG00000171574	ZNF584	0.003476064
ENSG00000055044	NOP58	0.0035027242
ENSG00000189420	ZFP92	0.0035529993
ENSG00000171848	RRM2	0.0035529993
ENSG00000143119	CD53	0.0035575991
ENSG00000065361	ERBB3	0.0035575991
ENSG00000139926	FRMD6	0.0035575991
ENSG00000148843	PDCD11	0.0035575991
ENSG00000196793	ZNF239	0.0035575991
ENSG00000134755	DSC2	0.0035587605
ENSG00000184574	LPAR5	0.0035587605
ENSG00000134215	VAV3	0.0035587605
ENSG00000075426	FOSL2	0.0035587605
ENSG00000138271	GPR87	0.0035587605
ENSG00000111961	SASH1	0.0035587605
ENSG00000089041	P2RX7	0.0035587605
ENSG00000162981	FAM84A	0.0035587605
ENSG00000266094	RASSF5	0.0035587605
ENSG00000140853	NLRC5	0.0035587605
ENSG00000099812	MISP	0.0035587605
ENSG00000023171	GRAMD1B	0.0035587605
ENSG00000138363	ATIC	0.0035587605
ENSG00000232677	LINC00665	0.0035587605
ENSG00000073111	MCM2	0.0035587605
ENSG00000164134	NAA15	0.0035587605
ENSG00000185442	FAM174B	0.0035587605
ENSG00000173145	NOC3L	0.0035587605
ENSG00000112578	BYSL	0.0035587605
ENSG00000116649	SRM	0.0035587605
ENSG00000164045	CDC25A	0.0035587605
ENSG00000183785	TUBA8	0.0035733117
ENSG00000123213	NLN	0.0035762363
ENSG00000172575	RASGRP1	0.003580087
ENSG00000168386	FILIP1L	0.0036076426
ENSG00000167695	FAM57A	0.0036076426
ENSG00000111445	RFC5	0.0036354703
ENSG00000170523	KRT83	0.0036380591
ENSG00000103381	CPPED1	0.0036380591
ENSG00000197375	SLC22A5	0.0036380591
ENSG00000144655	CSRNP1	0.0036740506
ENSG00000271303	SRXN1	0.0036740506
ENSG00000232917	HSPE1P6	0.003687876
ENSG00000102445	RUBCNL	0.0036994223
ENSG00000213943	KRT18P17	0.0037131484
ENSG00000070814	TCOF1	0.00372559
ENSG00000237512	UNC5B-AS1	0.0037572526
ENSG00000189143	CLDN4	0.0037572526
ENSG00000102243	VGLL1	0.0037572526
ENSG00000051180	RAD51	0.0037572526
ENSG00000118242	MREG	0.0037572526
ENSG00000163811	WDR43	0.0037572526
ENSG00000150051	MKX	0.0037572526
ENSG00000033050	ABCF2	0.0037703572
ENSG00000110002	VWA5A	0.0037736641
ENSG00000159131	GART	0.0037762048
ENSG00000160193	WDR4	0.0037762048
ENSG00000133794	ARNTL	0.0037762048
ENSG00000101445	PPP1R16B	0.0037795736
ENSG00000213937	CLDN9	0.0038064108
ENSG00000143409	FAM63A	0.0038064108
ENSG00000168758	SEMA4C	0.0038064108
ENSG00000164038	SLC9B2	0.0038100882
ENSG00000135446	CDK4	0.0038156065
ENSG00000197208	SLC22A4	0.0038156065
ENSG00000277443	MARCKS	0.0038252475
ENSG00000104881	PPP1R13L	0.0038252475
ENSG00000163938	GNL3	0.0038252475
ENSG00000181260	MTHFD2P7	0.0038580496
ENSG00000132746	ALDH3B2	0.0038612194
ENSG00000181544	FANCB	0.0038612194
ENSG00000175792	RUVBL1	0.0039034185
ENSG00000276043	UHRF1	0.0039034185
ENSG00000160606	TLCD1	0.003911564
ENSG00000094804	CDC6	0.003911564
ENSG00000137449	CPEB2	0.003919067
ENSG00000176092	AIM1L	0.00396425
ENSG00000073060	SCARB1	0.00396425
ENSG00000117479	SLC19A2	0.0039844406
ENSG00000035141	FAM136A	0.0040729926
ENSG00000007384	RHBDF1	0.0040886463
ENSG00000101638	ST8SIA5	0.0040886463
ENSG00000011201	ANOS1	0.0040886463
ENSG00000149300	C11orf52	0.0040886463
ENSG00000164442	CITED2	0.0040886463
ENSG00000150687	PRSS23	0.0040886463
ENSG00000112033	PPARD	0.0040886463
ENSG00000146731	CCT6A	0.0040886463
ENSG00000085415	SEH1L	0.0040886463
ENSG00000073905	VDAC1P1	0.0040886463
ENSG00000158050	DUSP2	0.0040886463
ENSG00000160818	GPATCH4	0.0041179843
ENSG00000196584	XRCC2	0.0041179843
ENSG00000169583	CLIC3	0.0041275313
ENSG00000148204	CRB2	0.0041275313
ENSG00000272620	AFAP1-AS1	0.0041275313
ENSG00000158315	RHBDL2	0.0041275313
ENSG00000077514	POLD3	0.0041275313
ENSG00000163655	GMPS	0.0041275313
ENSG00000006634	DBF4	0.0041275313
ENSG00000158042	MRPL17	0.0041275313
ENSG00000132603	NIP7	0.0041275313
ENSG00000116132	PRRX1	0.0041275313
ENSG00000039560	RAI14	0.0041881274
ENSG00000037897	METTL1	0.0042155096
ENSG00000005884	ITGA3	0.0042682546
ENSG00000165661	QSOX2	0.004302867
ENSG00000147224	PRPS1	0.0043320847
ENSG00000163293	NIPAL1	0.0043369993
ENSG00000063015	SEZ6	0.0043397318
ENSG00000132330	SCLY	0.0043614213
ENSG00000179542	SLITRK4	0.004367964
ENSG00000185745	IFIT1	0.004407912
ENSG00000083307	GRHL2	0.0044162897
ENSG00000136982	DSCC1	0.0044162897
ENSG00000206190	ATP10A	0.0044186143
ENSG00000165272	AQP3	0.004432232
ENSG00000016391	CHDH	0.0044411053
ENSG00000099282	TSPAN15	0.0044411053
ENSG00000265190	ANXA8	0.004451623
ENSG00000164651	SP8	0.004451623
ENSG00000225439	BOLA3-AS1	0.004451623
ENSG00000148840	PPRC1	0.0044574407
ENSG00000184307	ZDHHC23	0.0044736587
ENSG00000113083	LOX	0.0044990275
ENSG00000112343	TRIM38	0.0044990275
ENSG00000065357	DGKA	0.0044990275
ENSG00000116337	AMPD2	0.004509143
ENSG00000116667	C1orf21	0.0045611444
ENSG00000100462	PRMT5	0.0045611444
ENSG00000184012	TMPRSS2	0.0045702206
ENSG00000188807	TMEM201	0.0046125934
ENSG00000102743	SLC25A15	0.0046179737
ENSG00000196576	PLXNB2	0.004631164
ENSG00000121236	TRIM6	0.0046321857
ENSG00000141378	PTRH2	0.0046321857
ENSG00000213160	KLHL23	0.0046858233
ENSG00000058085	LAMC2	0.0047130855
ENSG00000250539	KRT8P33	0.004735424
ENSG00000178075	GRAMD1C	0.004735424
ENSG00000172818	OVOL1	0.004750934
ENSG00000141738	GRB7	0.004750934
ENSG00000138074	SLC5A6	0.004765852
ENSG00000145358	DDIT4L	0.004783097
ENSG00000243244	STON1	0.0048072813
ENSG00000184675	AMER1	0.004817171
ENSG00000196372	ASB13	0.004831811
ENSG00000142961	MOB3C	0.004867186
ENSG00000088205	DDX18	0.004867186
ENSG00000170577	SIX2	0.0049270145
ENSG00000158483	FAM86C1	0.004948651
ENSG00000115616	SLC9A2	0.0049519488
ENSG00000014138	POLA2	0.004959868
ENSG00000156968	MPV17L	0.0049773394
ENSG00000196510	ANAPC7	0.0050085033
ENSG00000163597	SNHG16	0.0050085033
ENSG00000117525	F3	0.0050265538
ENSG00000213699	SLC35F6	0.0050265538
ENSG00000108219	TSPAN14	0.0051115467
ENSG00000112118	MCM3	0.0051298994
ENSG00000273259	SERPINA3	0.0051344396
ENSG00000172201	ID4	0.005160928
ENSG00000114796	KLHL24	0.005187934
ENSG00000067082	KLF6	0.0051894267
ENSG00000108244	KRT23	0.005281724
ENSG00000133119	RFC3	0.005281724
ENSG00000140859	KIFC3	0.00528818
ENSG00000242841	KRT8P35	0.00528818
ENSG00000181610	MRPS23	0.00528818
ENSG00000164163	ABCE1	0.00528818
ENSG00000197785	ATAD3A	0.0053259637
ENSG00000163528	CHCHD4	0.0053693308
ENSG00000117122	MFAP2	0.005378087
ENSG00000163207	IVL	0.005378087
ENSG00000177666	PNPLA2	0.005378087
ENSG00000249859	PVT1	0.005378087
ENSG00000137054	POLR1E	0.005378087
ENSG00000072274	TFRC	0.005378087
ENSG00000229241	PNPT1P1	0.005378087
ENSG00000147955	SIGMAR1	0.005398742
ENSG00000134013	LOXL2	0.0054678996
ENSG00000052344	PRSS8	0.0054982337
ENSG00000117226	GBP3	0.0054982337
ENSG00000166444	ST5	0.0054982337
ENSG00000254285	KRT8P3	0.0054982337
ENSG00000196917	HCAR1	0.0054982337
ENSG00000099875	MKNK2	0.0054982337
ENSG00000189057	FAM111B	0.0054982337
ENSG00000123545	NDUFAF4	0.0054982337
ENSG00000168209	DDIT4	0.005510285
ENSG00000128594	LRRC4	0.0055313553
ENSG00000134765	DSC1	0.0055313553
ENSG00000111077	TNS2	0.0055313553
ENSG00000111057	KRT18	0.0055442597
ENSG00000239521	GATS	0.0055442597
ENSG00000089159	PXN	0.0055442597
ENSG00000140650	PMM2	0.0055442597
ENSG00000135069	PSAT1	0.0055442597
ENSG00000135521	LTV1	0.0055442597
ENSG00000115946	PNO1	0.0055442597
ENSG00000125398	SOX9	0.0055856016
ENSG00000141736	ERBB2	0.0055921962
ENSG00000109534	GAR1	0.0055921962
ENSG00000173548	SNX33	0.005604615
ENSG00000100749	VRK1	0.005604615
ENSG00000163683	SMIM14	0.005606679
ENSG00000005436	GCFC2	0.0056177834
ENSG00000197961	ZNF121	0.0056177834
ENSG00000107371	EXOSC3	0.005643324
ENSG00000030419	IKZF2	0.0056626676
ENSG00000151503	NCAPD3	0.0056626676
ENSG00000128059	PPAT	0.0056626676
ENSG00000175445	LPL	0.0056626676
ENSG00000091622	PITPNM3	0.0056701805
ENSG00000241111	PRICKLE2-AS1	0.0056701805
ENSG00000104689	TNFRSF10A	0.005680322
ENSG00000122641	INHBA	0.005680322
ENSG00000251493	FOXD1	0.005680322
ENSG00000197498	RPF2	0.0057265977
ENSG00000171219	CDC42BPG	0.005735071
ENSG00000106025	TSPAN12	0.005735071
ENSG00000166407	LMO1	0.0057406463
ENSG00000169550	MUC15	0.0057904096
ENSG00000186603	HPDL	0.0057904096
ENSG00000059573	ALDH18A1	0.0058235656
ENSG00000152784	PRDM8	0.005882396
ENSG00000184575	XPOT	0.005882396
ENSG00000183605	SFXN4	0.005882396
ENSG00000132003	ZSWIM4	0.005889648
ENSG00000265763	ZNF488	0.005889648
ENSG00000126752	SSX1	0.0059603113
ENSG00000133056	PIK3C2B	0.005990699
ENSG00000162631	NTNG1	0.005990699
ENSG00000140464	PML	0.005990699
ENSG00000164938	TP53INP1	0.005998858
ENSG00000109519	GRPEL1	0.006011139
ENSG00000109182	CWH43	0.006012933
ENSG00000065911	MTHFD2	0.006012933
ENSG00000261373	VPS9D1-AS1	0.006012933
ENSG00000177192	PUS1	0.0060803494
ENSG00000019186	CYP24A1	0.0060803588
ENSG00000196878	LAMB3	0.0060803588
ENSG00000266129	SRP68P1	0.0060907234
ENSG00000117228	GBP1	0.0060934415
ENSG00000134321	RSAD2	0.006110523
ENSG00000156284	CLDN8	0.006110523
ENSG00000174502	SLC26A9	0.006110523
ENSG00000123505	AMD1	0.006110523
ENSG00000125630	POLR1B	0.006110523
ENSG00000135763	URB2	0.006110523
ENSG00000090447	TFAP4	0.006110523
ENSG00000124249	KCNK15	0.006110523
ENSG00000236200	KDM4A-AS1	0.006110523
ENSG00000224259	LINC01133	0.0061437427
ENSG00000134317	GRHL1	0.0061437427
ENSG00000116922	C1orf109	0.0061437427
ENSG00000168906	MAT2A	0.0061437427
ENSG00000153976	HS3ST3A1	0.0061437427
ENSG00000144867	SRPRB	0.0061437427
ENSG00000164125	FAM198B	0.0061437427
ENSG00000161798	AQP5	0.006162023
ENSG00000185344	ATP6V0A2	0.006177984
ENSG00000104369	JPH1	0.006222486
ENSG00000122035	RASL11A	0.006279003
ENSG00000137193	PIM1	0.006279003
ENSG00000272398	CD24	0.006279003
ENSG00000021355	SERPINB1	0.006279003
ENSG00000135443	KRT85	0.006279003
ENSG00000142686	C1orf216	0.006279003
ENSG00000070882	OSBPL3	0.006279003
ENSG00000080031	PTPRH	0.0062954766
ENSG00000186854	TRABD2A	0.0062954766
ENSG00000132773	TOE1	0.0062954766
ENSG00000243646	IL10RB	0.0063475533
ENSG00000167173	C15orf39	0.0063598324
ENSG00000085840	ORC1	0.0064131794
ENSG00000168269	FOXI1	0.0064293416
ENSG00000205978	NYNRIN	0.0064653815
ENSG00000100522	GNPNAT1	0.0065280353
ENSG00000249784	SCARNA22	0.0065280353
ENSG00000119969	HELLS	0.0065345033
ENSG00000267534	S1PR2	0.0065380707
ENSG00000265972	TXNIP	0.006572344
ENSG00000100138	SNU13	0.006572344
ENSG00000011007	TCEB3	0.006593571
ENSG00000075213	SEMA3A	0.006593571
ENSG00000182621	PLCB1	0.006593571
ENSG00000137747	TMPRSS13	0.006595164
ENSG00000136542	GALNT5	0.006595164
ENSG00000198691	ABCA4	0.006595164
ENSG00000124224	PPP4R1L	0.006595164
ENSG00000006555	TTC22	0.006595164
ENSG00000172159	FRMD3	0.006595164
ENSG00000171453	POLR1C	0.0066101234
ENSG00000168754	FAM178B	0.0066291667
ENSG00000120526	NUDCD1	0.0066291667
ENSG00000116062	MSH6	0.0066291667
ENSG00000242562	DCAF13P1	0.0066291667
ENSG00000071539	TRIP13	0.0066291667
ENSG00000114541	FRMD4B	0.0067043304
ENSG00000168994	PXDC1	0.0067043304
ENSG00000177106	EPS8L2	0.0067043304
ENSG00000132326	PER2	0.0067043304
ENSG00000164649	CDCA7L	0.0067970823
ENSG00000089048	ESF1	0.0067970823
ENSG00000164292	RHOBTB3	0.0067970823
ENSG00000159259	CHAF1B	0.006816637
ENSG00000163472	TMEM79	0.006834125
ENSG00000106560	GIMAP2	0.006886386
ENSG00000126947	ARMCX1	0.006886386
ENSG00000112245	PTP4A1	0.006886386
ENSG00000175414	ARL10	0.006886386
ENSG00000214185	XPOTP1	0.006886386
ENSG00000096060	FKBP5	0.006886386
ENSG00000168003	SLC3A2	0.0069382694
ENSG00000132768	DPH2	0.006955911
ENSG00000073756	PTGS2	0.006955911
ENSG00000119138	KLF9	0.0069567612
ENSG00000090238	YPEL3	0.007023311
ENSG00000121858	TNFSF10	0.0070485086
ENSG00000154920	EME1	0.0070485086
ENSG00000169435	RASSF6	0.0071250545
ENSG00000196220	SRGAP3	0.0071507003
ENSG00000103550	KNOP1	0.0071507003
ENSG00000179115	FARSA	0.0071507003
ENSG00000162722	TRIM58	0.0071507003
ENSG00000155269	GPR78	0.007184124
ENSG00000258153	HSPE1P4	0.00718735
ENSG00000163220	S100A9	0.0071899747
ENSG00000174945	AMZ1	0.00719692
ENSG00000169862	CTNND2	0.00719692
ENSG00000165527	ARF6	0.0072036637
ENSG00000164440	TXLNB	0.00729459
ENSG00000170989	S1PR1	0.00729459
ENSG00000132382	MYBBP1A	0.00729459
ENSG00000143375	CGN	0.007311191
ENSG00000118894	EEF2KMT	0.00735488
ENSG00000087269	NOP14	0.00738964
ENSG00000188976	NOC2L	0.0073898425
ENSG00000119922	IFIT2	0.007394469
ENSG00000105204	DYRK1B	0.007394469
ENSG00000188112	C6orf132	0.0074133757
ENSG00000169016	E2F6	0.0074133757
ENSG00000132970	WASF3	0.0074405503
ENSG00000166145	SPINT1	0.0074432874
ENSG00000150753	CCT5	0.0074432874
ENSG00000177494	ZBED2	0.0074523096
ENSG00000120068	HOXB8	0.0074523096
ENSG00000125733	TRIP10	0.0074523096
ENSG00000141905	NFIC	0.0074523096
ENSG00000047597	XK	0.0074523096
ENSG00000236972	FABP5P1	0.0074523096
ENSG00000188211	NCR3LG1	0.0074523096
ENSG00000072041	SLC6A15	0.0074523096
ENSG00000113645	WWC1	0.0074709263
ENSG00000116120	FARSB	0.0074985484
ENSG00000108064	TFAM	0.0075223907
ENSG00000108773	KAT2A	0.007544814
ENSG00000171612	SLC25A33	0.007553524
ENSG00000138395	CDK15	0.00761146
ENSG00000148344	PTGES	0.00761146
ENSG00000141076	UTP4	0.00761146
ENSG00000114767	RRP9	0.00761146
ENSG00000150281	CTF1	0.007640469
ENSG00000135924	DNAJB2	0.0076417956
ENSG00000214160	ALG3	0.0076417956
ENSG00000103319	EEF2K	0.0076417956
ENSG00000160190	SLC37A1	0.0076503907
ENSG00000108654	DDX5	0.0076503907
ENSG00000132164	SLC6A11	0.007683158
ENSG00000236044	FABP5P2	0.007708576
ENSG00000113356	POLR3G	0.007738126
ENSG00000196535	MYO18A	0.0077995094
ENSG00000115657	ABCB6	0.007861113
ENSG00000170006	TMEM154	0.007879304
ENSG00000165655	ZNF503	0.007879304
ENSG00000133985	TTC9	0.007879304
ENSG00000148229	POLE3	0.007879304
ENSG00000011260	UTP18	0.007879304
ENSG00000145882	PCYOX1L	0.007879304
ENSG00000106078	COBL	0.007879304
ENSG00000171223	JUNB	0.00788273
ENSG00000174607	UGT8	0.00788273
ENSG00000006534	ALDH3B1	0.007946939
ENSG00000185875	THNSL1	0.007946939
ENSG00000198513	ATL1	0.007959559
ENSG00000085491	SLC25A24	0.007959559
ENSG00000152229	PSTPIP2	0.007965745
ENSG00000100490	CDKL1	0.008002316
ENSG00000165244	ZNF367	0.00805823
ENSG00000177054	ZDHHC13	0.008085555
ENSG00000178585	CTNNBIP1	0.008085555
ENSG00000112759	SLC29A1	0.008085555
ENSG00000197943	PLCG2	0.008085555
ENSG00000178965	ERICH3	0.008085555
ENSG00000134830	C5AR2	0.008085555
ENSG00000171067	C11orf24	0.008131923
ENSG00000170191	NANP	0.00818357
ENSG00000177542	SLC25A22	0.008252724
ENSG00000198108	CHSY3	0.008252724
ENSG00000178363	CALML3	0.008262417
ENSG00000108846	ABCC3	0.008265198
ENSG00000181104	F2R	0.008277454
ENSG00000134531	EMP1	0.008277454
ENSG00000269343	ZNF587B	0.008277454
ENSG00000275004	ZNF280B	0.008277454
ENSG00000251669	FAM86EP	0.008277454
ENSG00000133216	EPHB2	0.008293919
ENSG00000186704	DTX2P1	0.008301666
ENSG00000013523	ANGEL1	0.008301666
ENSG00000141854	MISP3	0.008337902
ENSG00000114812	VIPR1	0.008337902
ENSG00000136450	SRSF1	0.008337902
ENSG00000167535	CACNB3	0.008403889
ENSG00000123810	B9D2	0.008463882
ENSG00000120158	RCL1	0.008463882
ENSG00000164109	MAD2L1	0.008613326
ENSG00000183527	PSMG1	0.008613326
ENSG00000186871	ERCC6L	0.0086436495
ENSG00000198857	HSD3BP5	0.0086436495
ENSG00000140284	SLC27A2	0.008713547
ENSG00000093009	CDC45	0.008719836
ENSG00000140682	TGFB1I1	0.00873926
ENSG00000054967	RELT	0.00873926
ENSG00000010810	FYN	0.008739354
ENSG00000006576	PHTF2	0.008739354
ENSG00000166046	TCP11L2	0.008745997
ENSG00000254445	HSPB2-C11orf52	0.008745997
ENSG00000198042	MAK16	0.008745997
ENSG00000112782	CLIC5	0.0087660225
ENSG00000164300	SERINC5	0.008769024
ENSG00000160131	VMA21	0.008769024
ENSG00000178718	RPP25	0.008769024
ENSG00000221995	TIAF1	0.008769024
ENSG00000172819	RARG	0.008869435
ENSG00000101412	E2F1	0.008869435
ENSG00000183496	MEX3B	0.008870262
ENSG00000149577	SIDT2	0.008870262
ENSG00000155846	PPARGC1B	0.008870262
ENSG00000120075	HOXB5	0.008894748
ENSG00000189046	ALKBH2	0.008894748
ENSG00000100068	LRP5L	0.008894748
ENSG00000213771	KRT8P37	0.008904614
ENSG00000141524	TMC6	0.008941191
ENSG00000117597	DIEXF	0.008975873
ENSG00000129116	PALLD	0.008977394
ENSG00000141994	DUS3L	0.009006088
ENSG00000198056	PRIM1	0.009006088
ENSG00000137802	MAPKBP1	0.009011896
ENSG00000196562	SULF2	0.009037613
ENSG00000185760	KCNQ5	0.009054075
ENSG00000170421	KRT8	0.009090292
ENSG00000164949	GEM	0.009092701
ENSG00000163624	CDS1	0.009092701
ENSG00000179241	LDLRAD3	0.009092701
ENSG00000126215	XRCC3	0.009092701
ENSG00000197536	C5orf56	0.009109523
ENSG00000172115	CYCS	0.009109523
ENSG00000253981	ALG1L13P	0.009109523
ENSG00000073536	NLE1	0.00912062
ENSG00000142675	CNKSR1	0.009157374
ENSG00000135372	NAT10	0.009157374
ENSG00000156017	CARNMT1	0.009157374
ENSG00000173295	FAM86B3P	0.009157675
ENSG00000108352	RAPGEFL1	0.009157675
ENSG00000255198	SNHG9	0.009158149
ENSG00000196593	ANKRD20A19P	0.009162937
ENSG00000136718	IMP4	0.009182891
ENSG00000151576	QTRT2	0.009219576
ENSG00000124839	RAB17	0.009265068
ENSG00000143850	PLEKHA6	0.00929058
ENSG00000024422	EHD2	0.00929058
ENSG00000122870	BICC1	0.00929058
ENSG00000120254	MTHFD1L	0.00930728
ENSG00000182732	RGS6	0.009334888
ENSG00000154743	TSEN2	0.009342911
ENSG00000183943	PRKX	0.009379716
ENSG00000163661	PTX3	0.009402279
ENSG00000232878	DPYD-AS1	0.0094281295
ENSG00000167861	HID1	0.009445224
ENSG00000131873	CHSY1	0.009446695
ENSG00000174827	PDZK1	0.009450997
ENSG00000165861	ZFYVE1	0.009495722
ENSG00000120278	PLEKHG1	0.009495722
ENSG00000169756	LIMS1	0.009500281
ENSG00000064042	LIMCH1	0.009530306
ENSG00000054598	FOXC1	0.009530306
ENSG00000111145	ELK3	0.009530306
ENSG00000196781	TLE1	0.009530306
ENSG00000170373	CST1	0.009669362
ENSG00000172936	MYD88	0.009717613
ENSG00000163898	LIPH	0.009730933
ENSG00000117115	PADI2	0.009748138
ENSG00000092068	SLC7A8	0.009773682
ENSG00000174669	SLC29A2	0.009773682
ENSG00000117595	IRF6	0.009786606
ENSG00000158246	FAM46B	0.009914854
ENSG00000186212	SOWAHB	0.009914854
ENSG00000106211	HSPB1	0.009914854
ENSG00000164086	DUSP7	0.009914854
ENSG00000173950	XXYLT1	0.009914854
ENSG00000155438	NIFK	0.009914854
ENSG00000164236	ANKRD33B	0.009984534
ENSG00000102554	KLF5	0.009984534
ENSG00000175832	ETV4	0.009994354
ENSG00000130054	FAM155B	0.01008735
ENSG00000183128	CALHM3	0.010159512
ENSG00000092470	WDR76	0.010175386
ENSG00000168395	ING5	0.010178916
ENSG00000155506	LARP1	0.010204374
ENSG00000124571	XPO5	0.010204374
ENSG00000144161	ZC3H8	0.010204374
ENSG00000035664	DAPK2	0.010204374
ENSG00000254726	MEX3A	0.010208044
ENSG00000108821	COL1A1	0.010221198
ENSG00000169684	CHRNA5	0.010266167
ENSG00000196352	CD55	0.010274697
ENSG00000152795	HNRNPDL	0.010274697
ENSG00000204175	GPRIN2	0.010301863
ENSG00000086189	DIMT1	0.010301863
ENSG00000164010	ERMAP	0.0103138825
ENSG00000068024	HDAC4	0.0103399735
ENSG00000115526	CHST10	0.0103399735
ENSG00000135899	SP110	0.010346173
ENSG00000091651	ORC6	0.010346173
ENSG00000136933	RABEPK	0.010375902
ENSG00000137440	FGFBP1	0.010406231
ENSG00000174136	RGMB	0.010483881
ENSG00000179913	B3GNT3	0.010572416
ENSG00000172548	NIPAL4	0.01058513
ENSG00000179761	PIPOX	0.010586273
ENSG00000147676	MAL2	0.010678144
ENSG00000186150	UBL4B	0.01073654
ENSG00000164379	FOXQ1	0.01073654
ENSG00000100647	SUSD6	0.01073654
ENSG00000122687	MRM2	0.010806359
ENSG00000068001	HYAL2	0.010807563
ENSG00000133316	WDR74	0.010987385
ENSG00000245148	ARAP1-AS2	0.010987385
ENSG00000104907	TRMT1	0.011019579
ENSG00000117877	CD3EAP	0.011019579
ENSG00000146192	FGD2	0.011031566
ENSG00000007866	TEAD3	0.011058365
ENSG00000119801	YPEL5	0.011058365
ENSG00000107949	BCCIP	0.011058365
ENSG00000162849	KIF26B	0.011062012
ENSG00000105357	MYH14	0.011102897
ENSG00000170468	C14orf169	0.011120608
ENSG00000129151	BBOX1	0.011135461
ENSG00000124787	RPP40	0.011135461
ENSG00000158445	KCNB1	0.011167826
ENSG00000101213	PTK6	0.011167826
ENSG00000154252	GAL3ST2	0.01119326
ENSG00000198910	L1CAM	0.011195853
ENSG00000124171	PARD6B	0.011213802
ENSG00000049283	EPN3	0.011244058
ENSG00000104936	DMPK	0.011244058
ENSG00000158352	SHROOM4	0.01128019
ENSG00000184368	MAP7D2	0.011300631
ENSG00000127946	HIP1	0.011300631
ENSG00000168924	LETM1	0.0113251135
ENSG00000058335	RASGRF1	0.0113251135
ENSG00000115590	IL1R2	0.011355703
ENSG00000103404	USP31	0.011430829
ENSG00000130816	DNMT1	0.011430829
ENSG00000247077	PGAM5	0.011430829
ENSG00000206527	HACD2	0.011430829
ENSG00000221866	PLXNA4	0.011430829
ENSG00000175866	BAIAP2	0.011437902
ENSG00000147027	TMEM47	0.011446698
ENSG00000174792	C4orf26	0.011449871
ENSG00000105880	DLX5	0.011473017
ENSG00000145907	G3BP1	0.011484902
ENSG00000100413	POLR3H	0.011484902
ENSG00000126790	L3HYPDH	0.011484902
ENSG00000261455	LINC01003	0.011492501
ENSG00000115053	NCL	0.011492678
ENSG00000131203	IDO1	0.011493489
ENSG00000117016	RIMS3	0.011571411
ENSG00000118707	TGIF2	0.011571411
ENSG00000160172	FAM86C2P	0.011611131
ENSG00000176055	MBLAC2	0.011612247
ENSG00000135632	SMYD5	0.011642848
ENSG00000130066	SAT1	0.011663001
ENSG00000175155	YPEL2	0.011667934
ENSG00000106723	SPIN1	0.011667934
ENSG00000112394	SLC16A10	0.011667934
ENSG00000185238	PRMT3	0.011672149
ENSG00000180801	ARSJ	0.011694283
ENSG00000168685	IL7R	0.01169547
ENSG00000186687	LYRM7	0.011726189
ENSG00000181788	SIAH2	0.011780791
ENSG00000138028	CGREF1	0.011780791
ENSG00000174684	B4GAT1	0.011833715
ENSG00000130701	RBBP8NL	0.01191139
ENSG00000135114	OASL	0.01191139
ENSG00000149260	CAPN5	0.01191139
ENSG00000171992	SYNPO	0.01191139
ENSG00000162591	MEGF6	0.01191139
ENSG00000121211	MND1	0.01191139
ENSG00000182118	FAM89A	0.01191139
ENSG00000256612	CYP2B7P	0.01191139
ENSG00000118898	PPL	0.01191712
ENSG00000272543	MIR4787	0.011986431
ENSG00000132646	PCNA	0.011986431
ENSG00000129219	PLD2	0.0120640425
ENSG00000116750	UCHL5	0.0120640425
ENSG00000100292	HMOX1	0.012079013
ENSG00000198286	CARD11	0.012079013
ENSG00000131323	TRAF3	0.012079013
ENSG00000196756	SNHG17	0.012079013
ENSG00000108448	TRIM16L	0.012095581
ENSG00000184408	KCND2	0.012095581
ENSG00000172164	SNTB1	0.012095581
ENSG00000095319	NUP188	0.012095581
ENSG00000143643	TTC13	0.012095581
ENSG00000196730	DAPK1	0.012129212
ENSG00000101938	CHRDL1	0.012140144
ENSG00000177302	TOP3A	0.012140144
ENSG00000079257	LXN	0.012148046
ENSG00000126602	TRAP1	0.012148046
ENSG00000254858	MPV17L2	0.012175742
ENSG00000143622	RIT1	0.01219987
ENSG00000130204	TOMM40	0.012209969
ENSG00000142627	EPHA2	0.0122233275
ENSG00000182040	USH1G	0.012233894
ENSG00000143502	SUSD4	0.012233894
ENSG00000120899	PTK2B	0.012233894
ENSG00000113369	ARRDC3	0.012233894
ENSG00000100372	SLC25A17	0.012233894
ENSG00000110660	SLC35F2	0.012233894
ENSG00000197905	TEAD4	0.012242568
ENSG00000138035	PNPT1	0.012242568
ENSG00000130590	SAMD10	0.012249569
ENSG00000135363	LMO2	0.012312602
ENSG00000179954	SSC5D	0.012312602
ENSG00000205426	KRT81	0.012312602
ENSG00000077152	UBE2T	0.0123128565
ENSG00000136514	RTP4	0.0123293325
ENSG00000118515	SGK1	0.012344342
ENSG00000141527	CARD14	0.012367915
ENSG00000144120	TMEM177	0.012367915
ENSG00000152455	SUV39H2	0.012369186
ENSG00000083635	NUFIP1	0.012371426
ENSG00000051341	POLQ	0.0123741655
ENSG00000124212	PTGIS	0.012434517
ENSG00000132357	CARD6	0.012434517
ENSG00000171345	KRT19	0.012494965
ENSG00000164761	TNFRSF11B	0.0125051765
ENSG00000204103	MAFB	0.012523102
ENSG00000171466	ZNF562	0.012523102
ENSG00000161547	SRSF2	0.012523102
ENSG00000110375	UPK2	0.012531308
ENSG00000125508	SRMS	0.012567854
ENSG00000119686	FLVCR2	0.012567854
ENSG00000112029	FBXO5	0.012575531
ENSG00000115816	CEBPZ	0.012592402
ENSG00000225357	RPF2P1	0.012669058
ENSG00000156697	UTP14A	0.012682089
ENSG00000132109	TRIM21	0.012685862
ENSG00000015133	CCDC88C	0.0126920305
ENSG00000186017	ZNF566	0.012722947
ENSG00000156675	RAB11FIP1	0.012723973
ENSG00000180861	LINC01559	0.012742499
ENSG00000111344	RASAL1	0.012742499
ENSG00000120942	UBIAD1	0.0127441045
ENSG00000231341	VDAC1P6	0.012768033
ENSG00000147874	HAUS6	0.0127848415
ENSG00000181004	BBS12	0.012877027
ENSG00000135316	SYNCRIP	0.012887512
ENSG00000130940	CASZ1	0.012910314
ENSG00000141456	PELP1	0.012910314
ENSG00000097046	CDC7	0.012910314
ENSG00000239672	NME1	0.012961854
ENSG00000214012	KRT18P38	0.012974642
ENSG00000214357	NEURL1B	0.013048921
ENSG00000155265	GOLGA7B	0.013048921
ENSG00000077454	LRCH4	0.013048921
ENSG00000186815	TPCN1	0.013048921
ENSG00000176697	BDNF	0.013048921
ENSG00000104237	RP1	0.013066039
ENSG00000198298	ZNF485	0.013089699
ENSG00000164338	UTP15	0.013095077
ENSG00000148296	SURF6	0.013095077
ENSG00000176971	FIBIN	0.013174457
ENSG00000153044	CENPH	0.013174457
ENSG00000184220	CMSS1	0.013174457
ENSG00000204856	FAM216A	0.013208442
ENSG00000166188	ZNF319	0.0132124135
ENSG00000173267	SNCG	0.013243972
ENSG00000108669	CYTH1	0.013243972
ENSG00000171016	PYGO1	0.013243972
ENSG00000225526	MKRN2OS	0.013543949
ENSG00000123552	USP45	0.013543949
ENSG00000116679	IVNS1ABP	0.013543949
ENSG00000189334	S100A14	0.013598068
ENSG00000137709	POU2F3	0.013731126
ENSG00000149131	SERPING1	0.013731126
ENSG00000143493	INTS7	0.013731126
ENSG00000163617	CCDC191	0.01377953
ENSG00000185090	MANEAL	0.01377953
ENSG00000198682	PAPSS2	0.013782607
ENSG00000255561	FDXACB1	0.013926528
ENSG00000163950	SLBP	0.013926528
ENSG00000158715	SLC45A3	0.013926528
ENSG00000164929	BAALC	0.013926528
ENSG00000134668	SPOCD1	0.013940828
ENSG00000258588	TRIM6-TRIM34	0.013940828
ENSG00000184787	UBE2G2	0.013940828
ENSG00000174206	C12orf66	0.013940828
ENSG00000130810	PPAN	0.013940828
ENSG00000166428	PLD4	0.013940828
ENSG00000237330	RNF223	0.013941325
ENSG00000139182	CLSTN3	0.013944125
ENSG00000105088	OLFM2	0.014032663
ENSG00000130299	GTPBP3	0.014039527
ENSG00000150990	DHX37	0.014040065
ENSG00000100418	DESI1	0.014040065
ENSG00000268234	FKBP4P6	0.014040065
ENSG00000227300	KRT16P2	0.014126503
ENSG00000075131	TIPIN	0.014126503
ENSG00000205488	CALML3-AS1	0.014181587
ENSG00000184557	SOCS3	0.014250389
ENSG00000259330	INAFM2	0.014250389
ENSG00000232956	SNHG15	0.014309619
ENSG00000134709	HOOK1	0.014333954
ENSG00000255717	SNHG1	0.014333954
ENSG00000118655	DCLRE1B	0.014333954
ENSG00000151247	EIF4E	0.014452445
ENSG00000162851	TFB2M	0.014460412
ENSG00000162444	RBP7	0.014460412
ENSG00000145375	SPATA5	0.014460412
ENSG00000184254	ALDH1A3	0.0145702325
ENSG00000138623	SEMA7A	0.0146684125
ENSG00000164078	MST1R	0.0146684125
ENSG00000228716	DHFR	0.014691971
ENSG00000205413	SAMD9	0.014717499
ENSG00000024862	CCDC28A	0.014717499
ENSG00000163918	RFC4	0.01472515
ENSG00000139636	LMBR1L	0.014750456
ENSG00000131018	SYNE1	0.014758605
ENSG00000182810	DDX28	0.014760381
ENSG00000136274	NACAD	0.0148315905
ENSG00000173848	NET1	0.0148315905
ENSG00000134762	DSC3	0.014860112
ENSG00000143476	DTL	0.014860112
ENSG00000139318	DUSP6	0.014898741
ENSG00000104140	RHOV	0.014926398
ENSG00000267573	KRT8P5	0.014926398
ENSG00000126226	PCID2	0.014926398
ENSG00000186204	CYP4F12	0.014941266
ENSG00000102760	RGCC	0.014941266
ENSG00000198093	ZNF649	0.014941266
ENSG00000095585	BLNK	0.015003785
ENSG00000112183	RBM24	0.015003785
ENSG00000134258	VTCN1	0.01502959
ENSG00000140950	TLDC1	0.015056402
ENSG00000092929	UNC13D	0.015079487
ENSG00000165060	FXN	0.015083664
ENSG00000137767	SQRDL	0.015155676
ENSG00000170786	SDR16C5	0.015177655
ENSG00000049540	ELN	0.01517769
ENSG00000165474	GJB2	0.015221806
ENSG00000182809	CRIP2	0.01522708
ENSG00000147144	CCDC120	0.015237617
ENSG00000130775	THEMIS2	0.015271144
ENSG00000135480	KRT7	0.015319175
ENSG00000117395	EBNA1BP2	0.015319175
ENSG00000184838	PRR16	0.015355686
ENSG00000168811	IL12A	0.015355686
ENSG00000253161	LINC01605	0.015368915
ENSG00000134757	DSG3	0.015467132
ENSG00000138660	AP1AR	0.015467132
ENSG00000167081	PBX3	0.015554199
ENSG00000145715	RASA1	0.015554199
ENSG00000197360	ZNF98	0.015554199
ENSG00000103876	FAH	0.015554199
ENSG00000108179	PPIF	0.015554199
ENSG00000145414	NAF1	0.015554199
ENSG00000221963	APOL6	0.01561699
ENSG00000114686	MRPL3	0.015811844
ENSG00000176170	SPHK1	0.015916057
ENSG00000250221	KRT8P32	0.015916057
ENSG00000182223	ZAR1	0.015954351
ENSG00000004799	PDK4	0.015954351
ENSG00000105447	GRWD1	0.016032835
ENSG00000111364	DDX55	0.016050974
ENSG00000163346	PBXIP1	0.016081424
ENSG00000146410	MTFR2	0.016150892
ENSG00000174718	KIAA1551	0.016155696
ENSG00000171723	GPHN	0.01624405
ENSG00000139514	SLC7A1	0.016275903
ENSG00000121904	CSMD2	0.01632211
ENSG00000123933	MXD4	0.01632211
ENSG00000051108	HERPUD1	0.01632211
ENSG00000046604	DSG2	0.016363623
ENSG00000127824	TUBA4A	0.016398765
ENSG00000162366	PDZK1IP1	0.016399123
ENSG00000089127	OAS1	0.016413776
ENSG00000234964	FABP5P7	0.016447319
ENSG00000198824	CHAMP1	0.016502663
ENSG00000156398	SFXN2	0.016512241
ENSG00000188735	TMEM120B	0.016512241
ENSG00000238243	OR2W3	0.016626405
ENSG00000167880	EVPL	0.01664814
ENSG00000161813	LARP4	0.016650043
ENSG00000178209	PLEC	0.016709786
ENSG00000234602	MCIDAS	0.016709786
ENSG00000170775	GPR37	0.016729768
ENSG00000130713	EXOSC2	0.01676871
ENSG00000113578	FGF1	0.01676973
ENSG00000088854	C20orf194	0.016772294
ENSG00000146263	MMS22L	0.016823785
ENSG00000100575	TIMM9	0.01688345
ENSG00000163006	CCDC138	0.016904352
ENSG00000204152	TIMM23B	0.016925141
ENSG00000115875	SRSF7	0.016954862
ENSG00000155016	CYP2U1	0.016981693
ENSG00000156150	ALX3	0.017000161
ENSG00000227881	ASS1P5	0.017025573
ENSG00000173638	SLC19A1	0.017026674
ENSG00000130045	NXNL2	0.017026674
ENSG00000152782	PANK1	0.01714608
ENSG00000149212	SESN3	0.017171629
ENSG00000170955	PRKCDBP	0.017172664
ENSG00000167723	TRPV3	0.017172664
ENSG00000115380	EFEMP1	0.017285652
ENSG00000115257	PCSK4	0.017340966
ENSG00000204149	AGAP6	0.017462939
ENSG00000136830	FAM129B	0.01748421
ENSG00000197299	BLM	0.01748421
ENSG00000187720	THSD4	0.017550739
ENSG00000166261	ZNF202	0.017550739
ENSG00000138166	DUSP5	0.017605802
ENSG00000260727	SLC7A5P1	0.017655265
ENSG00000179715	PCED1B	0.017688613
ENSG00000100029	PES1	0.017735563
ENSG00000223891	OSER1-AS1	0.01783077
ENSG00000112365	ZBTB24	0.01783077
ENSG00000116514	RNF19B	0.017884273
ENSG00000139083	ETV6	0.017919019
ENSG00000162623	TYW3	0.017919019
ENSG00000075336	TIMM21	0.017919019
ENSG00000177000	MTHFR	0.0180575
ENSG00000166925	TSC22D4	0.018058809
ENSG00000136155	SCEL	0.018062733
ENSG00000168496	FEN1	0.018065598
ENSG00000012048	BRCA1	0.018071622
ENSG00000204282	TNRC6C-AS1	0.018075159
ENSG00000157601	MX1	0.018075159
ENSG00000196428	TSC22D2	0.018075159
ENSG00000147679	UTP23	0.018075159
ENSG00000041802	LSG1	0.018075692
ENSG00000217950	NOC2LP2	0.018217405
ENSG00000162522	KIAA1522	0.018224502
ENSG00000165819	METTL3	0.018224502
ENSG00000164023	SGMS2	0.018255932
ENSG00000127220	ABHD8	0.018264724
ENSG00000188643	S100A16	0.01828681
ENSG00000121966	CXCR4	0.018349713
ENSG00000002726	AOC1	0.018393405
ENSG00000163710	PCOLCE2	0.018393405
ENSG00000165905	LARGE2	0.018438345
ENSG00000105926	MPP6	0.018438345
ENSG00000099917	MED15	0.01843906
ENSG00000124507	PACSIN1	0.018477878
ENSG00000167191	GPRC5B	0.01848483
ENSG00000162032	SPSB3	0.018502148
ENSG00000181938	GINS3	0.0185044
ENSG00000111581	NUP107	0.01856254
ENSG00000089723	OTUB2	0.018654395
ENSG00000173898	SPTBN2	0.018657338
ENSG00000160214	RRP1	0.018709205
ENSG00000168062	BATF2	0.018810896
ENSG00000165506	DNAAF2	0.018851403
ENSG00000174371	EXO1	0.018851403
ENSG00000013364	MVP	0.018874185
ENSG00000198155	ZNF876P	0.018877871
ENSG00000180769	WDFY3-AS2	0.018887991
ENSG00000131368	MRPS25	0.018965758
ENSG00000176046	NUPR1	0.018992916
ENSG00000113456	RAD1	0.019017985
ENSG00000128011	LRFN1	0.019017985
ENSG00000165125	TRPV6	0.019099306
ENSG00000235173	HGH1	0.019099306
ENSG00000159147	DONSON	0.019149292
ENSG00000184916	JAG2	0.019149292
ENSG00000184992	BRI3BP	0.019213397
ENSG00000104131	EIF3J	0.01921494
ENSG00000123595	RAB9A	0.01924462
ENSG00000156239	N6AMT1	0.01933273
ENSG00000078114	NEBL	0.019391222
ENSG00000175895	PLEKHF2	0.019417366
ENSG00000164815	ORC5	0.019417366
ENSG00000170345	FOS	0.019460157
ENSG00000113460	BRIX1	0.019470053
ENSG00000123815	COQ8B	0.019646378
ENSG00000115596	WNT6	0.019664064
ENSG00000166886	NAB2	0.019664064
ENSG00000129347	KRI1	0.019768884
ENSG00000060558	GNA15	0.019777875
ENSG00000197506	SLC28A3	0.020004587
ENSG00000204952	FBXO47	0.020004587
ENSG00000131781	FMO5	0.020004587
ENSG00000142973	CYP4B1	0.020004587
ENSG00000133302	SLF1	0.020004587
ENSG00000125485	DDX31	0.020004587
ENSG00000166348	USP54	0.020042209
ENSG00000150991	UBC	0.020042209
ENSG00000135045	C9orf40	0.020042209
ENSG00000136867	SLC31A2	0.020077944
ENSG00000140199	SLC12A6	0.020128574
ENSG00000185112	FAM43A	0.020128574
ENSG00000163121	NEURL3	0.02016561
ENSG00000083454	P2RX5	0.020172875
ENSG00000196449	YRDC	0.020183686
ENSG00000116711	PLA2G4A	0.020260429
ENSG00000196081	ZNF724	0.020426052
ENSG00000111653	ING4	0.020444896
ENSG00000152147	GEMIN6	0.020491026
ENSG00000136261	BZW2	0.020491026
ENSG00000131435	PDLIM4	0.020491026
ENSG00000179598	PLD6	0.020491026
ENSG00000157554	ERG	0.020550704
ENSG00000152256	PDK1	0.02055359
ENSG00000101265	RASSF2	0.020559492
ENSG00000131153	GINS2	0.020565184
ENSG00000230316	FEZF1-AS1	0.020567732
ENSG00000134697	GNL2	0.020567732
ENSG00000187522	HSPA14	0.020598534
ENSG00000224511	LINC00365	0.020655928
ENSG00000224531	SMIM13	0.020655928
ENSG00000138100	TRIM54	0.02066186
ENSG00000271602	KRT8P49	0.02066186
ENSG00000101871	MID1	0.020687852
ENSG00000257702	LBX2-AS1	0.020777179
ENSG00000170779	CDCA4	0.020850472
ENSG00000119681	LTBP2	0.020942906
ENSG00000138834	MAPK8IP3	0.020952044
ENSG00000161405	IKZF3	0.020986205
ENSG00000184669	OR7E14P	0.021023458
ENSG00000110104	CCDC86	0.021030078
ENSG00000068796	KIF2A	0.021086887
ENSG00000204946	ZNF783	0.021102056
ENSG00000145675	PIK3R1	0.021121414
ENSG00000116885	OSCP1	0.021356218
ENSG00000100479	POLE2	0.021356218
ENSG00000240204	SMKR1	0.021363728
ENSG00000240891	PLCXD2	0.021450944
ENSG00000172840	PDP2	0.021472022
ENSG00000258186	SLC7A5P2	0.02149444
ENSG00000175305	CCNE2	0.021508336
ENSG00000181101	SDCCAG3P2	0.021508336
ENSG00000131470	PSMC3IP	0.021513108
ENSG00000161381	PLXDC1	0.021516789
ENSG00000091986	CCDC80	0.021516789
ENSG00000258550	OR7E106P	0.021563265
ENSG00000135373	EHF	0.02159733
ENSG00000105855	ITGB8	0.021622343
ENSG00000163235	TGFA	0.021622343
ENSG00000185818	NAT8L	0.021622343
ENSG00000174928	C3orf33	0.021622343
ENSG00000162746	FCRLB	0.021736061
ENSG00000047346	FAM214A	0.021739637
ENSG00000141655	TNFRSF11A	0.021797702
ENSG00000186115	CYP4F2	0.021826072
ENSG00000101460	MAP1LC3A	0.021826072
ENSG00000177150	FAM210A	0.02192068
ENSG00000170458	CD14	0.02192068
ENSG00000145604	SKP2	0.021993184
ENSG00000155393	HEATR3	0.022231195
ENSG00000136689	IL1RN	0.022312103
ENSG00000122435	TRMT13	0.022375215
ENSG00000229676	ZNF492	0.022404859
ENSG00000065325	GLP2R	0.022481207
ENSG00000143320	CRABP2	0.022481207
ENSG00000140416	TPM1	0.022481207
ENSG00000170837	GPR27	0.022481207
ENSG00000103326	CAPN15	0.022481207
ENSG00000256269	HMBS	0.022481207
ENSG00000148459	PDSS1	0.022481207
ENSG00000189292	FAM150B	0.022481207
ENSG00000047936	ROS1	0.022494212
ENSG00000106333	PCOLCE	0.022533001
ENSG00000107731	UNC5B	0.022539508
ENSG00000198945	L3MBTL3	0.022546306
ENSG00000108561	C1QBP	0.022556515
ENSG00000188820	FAM26F	0.022556515
ENSG00000151304	SRFBP1	0.022557095
ENSG00000184226	PCDH9	0.022605946
ENSG00000240280	TCAM1P	0.022613298
ENSG00000137513	NARS2	0.022664376
ENSG00000239697	TNFSF12	0.022686498
ENSG00000143919	CAMKMT	0.022686498
ENSG00000168575	SLC20A2	0.022711076
ENSG00000174173	TRMT10C	0.02291946
ENSG00000137648	TMPRSS4	0.022923071
ENSG00000198498	TMA16	0.022950536
ENSG00000141574	SECTM1	0.022966782
ENSG00000123500	COL10A1	0.022976818
ENSG00000172458	IL17D	0.022985961
ENSG00000119866	BCL11A	0.023039745
ENSG00000214706	IFRD2	0.023056332
ENSG00000154928	EPHB1	0.023084693
ENSG00000155189	AGPAT5	0.023122668
ENSG00000172725	CORO1B	0.02319259
ENSG00000171940	ZNF217	0.023240507
ENSG00000214447	FAM187A	0.02332411
ENSG00000109101	FOXN1	0.023325592
ENSG00000080561	MID2	0.023385698
ENSG00000230453	ANKRD18B	0.023385698
ENSG00000086065	CHMP5	0.023390513
ENSG00000092853	CLSPN	0.023495354
ENSG00000129911	KLF16	0.023495354
ENSG00000057657	PRDM1	0.023517085
ENSG00000080839	RBL1	0.023517085
ENSG00000097096	SYDE2	0.023564322
ENSG00000146904	EPHA1	0.02357712
ENSG00000163449	TMEM169	0.023597512
ENSG00000114315	HES1	0.023605347
ENSG00000134987	WDR36	0.023605347
ENSG00000185245	GP1BA	0.023626074
ENSG00000073150	PANX2	0.023642583
ENSG00000176903	PNMA1	0.023642583
ENSG00000138593	SECISBP2L	0.023677459
ENSG00000196376	SLC35F1	0.023677459
ENSG00000124006	OBSL1	0.023745298
ENSG00000138061	CYP1B1	0.023745298
ENSG00000198208	RPS6KL1	0.023745298
ENSG00000084774	CAD	0.023756247
ENSG00000267041	ZNF850	0.023839625
ENSG00000165891	E2F7	0.023906754
ENSG00000077348	EXOSC5	0.023960907
ENSG00000213958	KRT18P29	0.023989774
ENSG00000214207	KRT18P10	0.024083693
ENSG00000164933	SLC25A32	0.024198739
ENSG00000100605	ITPK1	0.02422117
ENSG00000152284	TCF7L1	0.024224732
ENSG00000205940	HSP90AB2P	0.0242255
ENSG00000198046	ZNF667	0.0242255
ENSG00000236144	TMEM147-AS1	0.024293724
ENSG00000228340	MIR646HG	0.024320912
ENSG00000138030	KHK	0.024329854
ENSG00000086712	TXLNG	0.024329854
ENSG00000138442	WDR12	0.02438169
ENSG00000235698	PA2G4P2	0.02438169
ENSG00000140006	WDR89	0.024395349
ENSG00000213856	VDAC1P2	0.02439921
ENSG00000115598	IL1RL2	0.02439921
ENSG00000186575	NF2	0.024405275
ENSG00000173221	GLRX	0.024405275
ENSG00000175793	SFN	0.024405275
ENSG00000254860	TMEM9B-AS1	0.024430089
ENSG00000009413	REV3L	0.024544943
ENSG00000107833	NPM3	0.024544943
ENSG00000124003	MOGAT1	0.024603795
ENSG00000263155	MYZAP	0.024603795
ENSG00000140931	CMTM3	0.024603795
ENSG00000115942	ORC2	0.024603795
ENSG00000135966	TGFBRAP1	0.024603795
ENSG00000276045	ORAI1	0.024603795
ENSG00000151746	BICD1	0.02463696
ENSG00000126016	AMOT	0.024704972
ENSG00000143669	LYST	0.024836352
ENSG00000136270	TBRG4	0.0248586
ENSG00000164951	PDP1	0.024932237
ENSG00000236423	LINC01134	0.024982065
ENSG00000100350	FOXRED2	0.024982065
ENSG00000100426	ZBED4	0.025021547
ENSG00000131351	HAUS8	0.025063617
ENSG00000083093	PALB2	0.025110884
ENSG00000175538	KCNE3	0.025189923
ENSG00000178038	ALS2CL	0.025240947
ENSG00000104827	CGB3	0.025296522
ENSG00000106829	TLE4	0.025410056
ENSG00000182957	SPATA13	0.025511846
ENSG00000256340	ABCC6P1	0.025713068
ENSG00000223773	CD99P1	0.025713068
ENSG00000127423	AUNIP	0.025814708
ENSG00000077264	PAK3	0.025835248
ENSG00000115414	FN1	0.025841339
ENSG00000254531	FLJ20021	0.025841339
ENSG00000164916	FOXK1	0.025841339
ENSG00000185008	ROBO2	0.025917247
ENSG00000129675	ARHGEF6	0.025919408
ENSG00000132661	NXT1	0.025919408
ENSG00000188312	CENPP	0.025942383
ENSG00000140505	CYP1A2	0.02600226
ENSG00000109846	CRYAB	0.026019365
ENSG00000179846	NKPD1	0.02606064
ENSG00000154814	OXNAD1	0.02606064
ENSG00000170889	RPS9	0.026088934
ENSG00000127561	SYNGR3	0.02611762
ENSG00000204682	CASC10	0.026120842
ENSG00000138669	PRKG2	0.026135715
ENSG00000169087	HSPBAP1	0.026200565
ENSG00000132530	XAF1	0.02624179
ENSG00000228221	LINC00578	0.02624179
ENSG00000099994	SUSD2	0.026293933
ENSG00000088002	SULT2B1	0.026389502
ENSG00000171943	SRGAP2C	0.026389502
ENSG00000148835	TAF5	0.026389502
ENSG00000135414	GDF11	0.026389502
ENSG00000119946	CNNM1	0.026389502
ENSG00000244211	PDZK1P1	0.026446141
ENSG00000104892	KLC3	0.02644898
ENSG00000244752	CRYBB2	0.026469557
ENSG00000176273	SLC35G1	0.026516203
ENSG00000188910	GJB3	0.026521876
ENSG00000196754	S100A2	0.02654221
ENSG00000105173	CCNE1	0.02654221
ENSG00000205790	DPP9-AS1	0.026569102
ENSG00000116819	TFAP2E	0.026569102
ENSG00000125378	BMP4	0.026571251
ENSG00000143751	SDE2	0.026571251
ENSG00000183010	PYCR1	0.026579222
ENSG00000170442	KRT86	0.026745513
ENSG00000186469	GNG2	0.02675871
ENSG00000089195	TRMT6	0.02675871
ENSG00000189136	UBE2Q2P1	0.026778774
ENSG00000115041	KCNIP3	0.026778774
ENSG00000189051	RNF222	0.026862532
ENSG00000177191	B3GNT8	0.026862532
ENSG00000074696	HACD3	0.026862532
ENSG00000109184	DCUN1D4	0.026862532
ENSG00000162706	CADM3	0.027025392
ENSG00000147697	GSDMC	0.027025469
ENSG00000125347	IRF1	0.027025469
ENSG00000250444	CCT5P1	0.027025469
ENSG00000125247	TMTC4	0.027025469
ENSG00000170271	FAXDC2	0.027134791
ENSG00000002587	HS3ST1	0.027144287
ENSG00000116455	WDR77	0.027156338
ENSG00000143942	CHAC2	0.027156338
ENSG00000111716	LDHB	0.027184367
ENSG00000064205	WISP2	0.02729544
ENSG00000230937	MIR205HG	0.027336055
ENSG00000171124	FUT3	0.02739204
ENSG00000188505	NCCRP1	0.02739204
ENSG00000281162	LINC01127	0.02739204
ENSG00000255052	FAM66D	0.02747032
ENSG00000198393	ZNF26	0.027506026
ENSG00000236088	COX10-AS1	0.027526166
ENSG00000134070	IRAK2	0.0275399
ENSG00000239282	GATSL3	0.0275399
ENSG00000196139	AKR1C3	0.0275399
ENSG00000086544	ITPKC	0.0275399
ENSG00000118432	CNR1	0.0275399
ENSG00000177283	FZD8	0.0275399
ENSG00000113763	UNC5A	0.0275399
ENSG00000117174	ZNHIT6	0.027544688
ENSG00000196542	SPTSSB	0.027671074
ENSG00000213406	ANXA2P1	0.027671074
ENSG00000146858	ZC3HAV1L	0.02768422
ENSG00000170465	KRT6C	0.027696133
ENSG00000250312	ZNF718	0.02772003
ENSG00000145194	ECE2	0.027765578
ENSG00000138172	CALHM2	0.027814819
ENSG00000141101	NOB1	0.027866848
ENSG00000076513	ANKRD13A	0.02806297
ENSG00000173838	MARCH10	0.028137892
ENSG00000169418	NPR1	0.02818824
ENSG00000174749	C4orf32	0.02819675
ENSG00000109084	TMEM97	0.028213272
ENSG00000171608	PIK3CD	0.0283053
ENSG00000168301	KCTD6	0.0283053
ENSG00000204099	NEU4	0.028377412
ENSG00000156869	FRRS1	0.028384635
ENSG00000186297	GABRA5	0.028384635
ENSG00000123159	GIPC1	0.028387599
ENSG00000099864	PALM	0.028393026
ENSG00000173546	CSPG4	0.028425792
ENSG00000227765	MYL12BP2	0.028425792
ENSG00000224165	DNAJC27-AS1	0.028484536
ENSG00000169247	SH3TC2	0.028484536
ENSG00000139289	PHLDA1	0.028592551
ENSG00000135362	PRR5L	0.028703162
ENSG00000207460	SNORD116-19	0.028743314
ENSG00000113649	TCERG1	0.028743314
ENSG00000105821	DNAJC2	0.028806865
ENSG00000067533	RRP15	0.028892726
ENSG00000184979	USP18	0.02890949
ENSG00000232838	PET117	0.02890949
ENSG00000206127	GOLGA8O	0.029040584
ENSG00000173409	ARV1	0.029128196
ENSG00000227036	LINC00511	0.029339898
ENSG00000084731	KIF3C	0.029341206
ENSG00000153207	AHCTF1	0.029341206
ENSG00000158055	GRHL3	0.029380364
ENSG00000075223	SEMA3C	0.029412355
ENSG00000004777	ARHGAP33	0.029426897
ENSG00000163689	C3orf67	0.029554447
ENSG00000014914	MTMR11	0.029614586
ENSG00000012822	CALCOCO1	0.029617678
ENSG00000137393	RNF144B	0.029617678
ENSG00000111335	OAS2	0.029639132
ENSG00000164124	TMEM144	0.029713564
ENSG00000142765	SYTL1	0.029732572
ENSG00000198125	MB	0.029805638
ENSG00000172789	HOXC5	0.029805638
ENSG00000006638	TBXA2R	0.029868364
ENSG00000151882	CCL28	0.029868364
ENSG00000183742	MACC1	0.029868364
ENSG00000102879	CORO1A	0.029868364
ENSG00000213250	RBMS2P1	0.029980384
ENSG00000161544	CYGB	0.03006028
ENSG00000271601	LIX1L	0.030095093
ENSG00000149115	TNKS1BP1	0.030154902
ENSG00000153933	DGKE	0.030154902
ENSG00000101187	SLCO4A1	0.030154902
ENSG00000186523	FAM86B1	0.030294476
ENSG00000141540	TTYH2	0.030303564
ENSG00000281991	TMEM265	0.030307513
ENSG00000173212	MAB21L3	0.030307513
ENSG00000168016	TRANK1	0.030307513
ENSG00000163002	NUP35	0.030307513
ENSG00000137171	KLC4	0.03031433
ENSG00000257790	EIF4A1P4	0.03035183
ENSG00000102996	MMP15	0.030352348
ENSG00000198774	RASSF9	0.030352348
ENSG00000112276	BVES	0.030352348
ENSG00000162413	KLHL21	0.030352348
ENSG00000171791	BCL2	0.030352348
ENSG00000002933	TMEM176A	0.030379588
ENSG00000050165	DKK3	0.030379588
ENSG00000250162	CSNK1A1P3	0.030396383
ENSG00000095587	TLL2	0.030396383
ENSG00000248712	CCDC153	0.030456534
ENSG00000173930	SLCO4C1	0.030533873
ENSG00000247596	TWF2	0.030554883
ENSG00000182612	TSPAN10	0.03058888
ENSG00000163584	RPL22L1	0.030604357
ENSG00000154822	PLCL2	0.030974818
ENSG00000058600	POLR3E	0.030974818
ENSG00000184178	SCFD2	0.030974818
ENSG00000145934	TENM2	0.031066015
ENSG00000122194	PLG	0.03106707
ENSG00000120693	SMAD9	0.031081356
ENSG00000110987	BCL7A	0.031214405
ENSG00000013573	DDX11	0.031263176
ENSG00000239388	ASB14	0.031263176
ENSG00000095002	MSH2	0.031314578
ENSG00000186832	KRT16	0.03131834
ENSG00000090020	SLC9A1	0.031397182
ENSG00000228794	LINC01128	0.031397182
ENSG00000234171	RNASEH1-AS1	0.031397182
ENSG00000135828	RNASEL	0.031698253
ENSG00000095209	TMEM38B	0.031698253
ENSG00000128805	ARHGAP22	0.031698253
ENSG00000143434	SEMA6C	0.031700846
ENSG00000138018	SELENOI	0.03171778
ENSG00000180730	SHISA2	0.03172608
ENSG00000172346	CSDC2	0.03188612
ENSG00000160124	CCDC58	0.031976897
ENSG00000075399	VPS9D1	0.03201525
ENSG00000131620	ANO1	0.03201525
ENSG00000125459	MSTO1	0.032166492
ENSG00000156097	GPR61	0.03218248
ENSG00000160789	LMNA	0.03236047
ENSG00000106565	TMEM176B	0.0324102
ENSG00000070540	WIPI1	0.0324102
ENSG00000135929	CYP27A1	0.032527693
ENSG00000198301	SDAD1	0.03253184
ENSG00000176788	BASP1	0.03266731
ENSG00000157368	IL34	0.03282996
ENSG00000100968	NFATC4	0.03282996
ENSG00000182511	FES	0.03282996
ENSG00000135678	CPM	0.03282996
ENSG00000138658	ZGRF1	0.03282996
ENSG00000267799	MAN1A2P1	0.03282996
ENSG00000164182	NDUFAF2	0.03295093
ENSG00000175482	POLD4	0.033102136
ENSG00000101384	JAG1	0.033243243
ENSG00000155100	OTUD6B	0.03333584
ENSG00000070718	AP3M2	0.033379078
ENSG00000197275	RAD54B	0.033422556
ENSG00000181924	COA4	0.033422556
ENSG00000167656	LY6D	0.03344407
ENSG00000254266	PKIA-AS1	0.033452023
ENSG00000197147	LRRC8B	0.033456914
ENSG00000198133	TMEM229B	0.033456914
ENSG00000115541	HSPE1	0.033463918
ENSG00000162062	C16orf59	0.033463918
ENSG00000254244	PAICSP4	0.033463918
ENSG00000100714	MTHFD1	0.033494093
ENSG00000171320	ESCO2	0.033730015
ENSG00000164619	BMPER	0.03373892
ENSG00000137868	STRA6	0.033756405
ENSG00000076356	PLXNA2	0.03376406
ENSG00000173626	TRAPPC3L	0.03376406
ENSG00000066651	TRMT11	0.033785846
ENSG00000187555	USP7	0.033785846
ENSG00000230457	PA2G4P4	0.033785846
ENSG00000130711	PRDM12	0.034005724
ENSG00000142149	HUNK	0.03409097
ENSG00000185532	PRKG1	0.034113444
ENSG00000164684	ZNF704	0.03412309
ENSG00000166780	C16orf45	0.034285482
ENSG00000182782	HCAR2	0.03436411
ENSG00000124216	SNAI1	0.03441176
ENSG00000106351	AGFG2	0.034583874
ENSG00000070785	EIF2B3	0.034597863
ENSG00000005001	PRSS22	0.034893498
ENSG00000167088	SNRPD1	0.03495334
ENSG00000257576	HSPD1P4	0.03495334
ENSG00000125878	TCF15	0.034965105
ENSG00000135547	HEY2	0.03508033
ENSG00000164463	CREBRF	0.035124
ENSG00000152402	GUCY1A2	0.035241153
ENSG00000184162	NR2C2AP	0.035241153
ENSG00000145864	GABRB2	0.03525772
ENSG00000203952	CCDC160	0.03525772
ENSG00000131037	EPS8L1	0.03525772
ENSG00000187243	MAGED4B	0.03525772
ENSG00000103528	SYT17	0.03525772
ENSG00000277161	PIGW	0.035265163
ENSG00000114854	TNNC1	0.035311874
ENSG00000206538	VGLL3	0.035311874
ENSG00000160072	ATAD3B	0.035311874
ENSG00000241360	PDXP	0.03534081
ENSG00000124802	EEF1E1	0.03534081
ENSG00000135587	SMPD2	0.03534081
ENSG00000128052	KDR	0.035548784
ENSG00000156469	MTERF3	0.035561588
ENSG00000168916	ZNF608	0.03558169
ENSG00000180113	TDRD6	0.035611283
ENSG00000167513	CDT1	0.03576411
ENSG00000118412	CASP8AP2	0.035818618
ENSG00000153064	BANK1	0.03587998
ENSG00000245248	USP2-AS1	0.035930205
ENSG00000213467	HMGB1P37	0.036036726
ENSG00000259736	CRTC3-AS1	0.036036726
ENSG00000099901	RANBP1	0.036038473
ENSG00000160219	GAB3	0.036063235
ENSG00000151131	C12orf45	0.03622297
ENSG00000114735	HEMK1	0.03622297
ENSG00000136010	ALDH1L2	0.03622297
ENSG00000079482	OPHN1	0.03622297
ENSG00000228976	SUMO2P8	0.03625334
ENSG00000239402	CYP4F62P	0.036439586
ENSG00000116661	FBXO2	0.0364921
ENSG00000261236	BOP1	0.036625873
ENSG00000175920	DOK7	0.036625873
ENSG00000119608	PROX2	0.036625873
ENSG00000260682	RN7SKP176	0.036625873
ENSG00000213928	IRF9	0.036705088
ENSG00000133111	RFXAP	0.036705088
ENSG00000235568	NFAM1	0.03687493
ENSG00000007264	MATK	0.036949266
ENSG00000112320	SOBP	0.036957473
ENSG00000179071	CCDC89	0.0370763
ENSG00000127903	ZNF835	0.0370763
ENSG00000123427	METTL21B	0.037167452
ENSG00000270921	CICP23	0.03724033
ENSG00000227295	ELL2P1	0.037358105
ENSG00000105355	PLIN3	0.03737014
ENSG00000162769	FLVCR1	0.03737014
ENSG00000004838	ZMYND10	0.037386116
ENSG00000214595	EML6	0.037386116
ENSG00000112312	GMNN	0.037427098
ENSG00000172382	PRSS27	0.037586253
ENSG00000151136	BTBD11	0.03801083
ENSG00000042493	CAPG	0.038171124
ENSG00000185186	LINC00313	0.03817582
ENSG00000148335	NTMT1	0.038182434
ENSG00000153721	CNKSR3	0.038214494
ENSG00000271698	GS1-393G12.13	0.03824106
ENSG00000058668	ATP2B4	0.03826915
ENSG00000081692	JMJD4	0.03826915
ENSG00000161980	POLR3K	0.03826915
ENSG00000072952	MRVI1	0.038401853
ENSG00000197863	ZNF790	0.038401853
ENSG00000124493	GRM4	0.038401853
ENSG00000110848	CD69	0.038427003
ENSG00000176714	CCDC121	0.038499627
ENSG00000196834	POTEI	0.038650874
ENSG00000187554	TLR5	0.038795613
ENSG00000113494	PRLR	0.038927115
ENSG00000177599	ZNF491	0.038937055
ENSG00000135477	KRT87P	0.03896817
ENSG00000175772	LINC01106	0.03896817
ENSG00000255874	LINC00346	0.039247774
ENSG00000152785	BMP3	0.0393755
ENSG00000214081	CYP4F30P	0.0393755
ENSG00000164733	CTSB	0.03941912
ENSG00000169258	GPRIN1	0.03941912
ENSG00000164342	TLR3	0.039473623
ENSG00000226885	E2F6P3	0.039473623
ENSG00000205822	TPTE2P6	0.039591618
ENSG00000229989	MIR181A1HG	0.039619878
ENSG00000011422	PLAUR	0.039727278
ENSG00000153132	CLGN	0.039860364
ENSG00000125901	MRPS26	0.039860364
ENSG00000186007	LEMD1	0.0398806
ENSG00000144909	OSBPL11	0.03989417
ENSG00000198554	WDHD1	0.039947584
ENSG00000213339	QTRT1	0.039982703
ENSG00000204954	C12orf73	0.039982703
ENSG00000254799	SLC25A47P1	0.040072598
ENSG00000185730	ZNF696	0.040072598
ENSG00000171291	ZNF439	0.04012396
ENSG00000183018	SPNS2	0.040130135
ENSG00000165078	CPA6	0.04024693
ENSG00000118849	RARRES1	0.040273786
ENSG00000204323	SMIM5	0.04033544
ENSG00000224520	KRT8P45	0.04033544
ENSG00000105219	CNTD2	0.04033544
ENSG00000163288	GABRB1	0.04038951
ENSG00000142556	ZNF614	0.04038951
ENSG00000069956	MAPK6	0.04038951
ENSG00000184831	APOO	0.04040605
ENSG00000189280	GJB5	0.040420357
ENSG00000274180	NATD1	0.04042048
ENSG00000177189	RPS6KA3	0.04042048
ENSG00000060688	SNRNP40	0.04042048
ENSG00000168491	CCDC110	0.04042048
ENSG00000196337	CGB7	0.04055743
ENSG00000185920	PTCH1	0.040611397
ENSG00000139197	PEX5	0.040611397
ENSG00000184261	KCNK12	0.040654704
ENSG00000185133	INPP5J	0.04067149
ENSG00000173706	HEG1	0.040677827
ENSG00000149571	KIRREL3	0.04072666
ENSG00000196369	SRGAP2B	0.04073699
ENSG00000172123	SLFN12	0.040790398
ENSG00000091073	DTX2	0.040848922
ENSG00000101333	PLCB4	0.041010402
ENSG00000126953	TIMM8A	0.041089352
ENSG00000118596	SLC16A7	0.041122027
ENSG00000235280	MCF2L-AS1	0.041165855
ENSG00000255867	DENND5B-AS1	0.04118152
ENSG00000119771	KLHL29	0.04122001
ENSG00000174307	PHLDA3	0.04126533
ENSG00000125731	SH2D3A	0.041430503
ENSG00000197771	MCMBP	0.041440696
ENSG00000119599	DCAF4	0.041563284
ENSG00000232300	FAM215B	0.041744336
ENSG00000114859	CLCN2	0.041784547
ENSG00000001497	LAS1L	0.041784547
ENSG00000236809	SNX25P1	0.042061355
ENSG00000165140	FBP1	0.042113766
ENSG00000140534	TICRR	0.042113766
ENSG00000186654	PRR5	0.042133152
ENSG00000214041	PGAM1P4	0.042199243
ENSG00000165879	FRAT1	0.04253793
ENSG00000108840	HDAC5	0.04262816
ENSG00000205208	C4orf46	0.04262816
ENSG00000186594	MIR22HG	0.042858433
ENSG00000234912	SNHG20	0.042858433
ENSG00000107864	CPEB3	0.04314759
ENSG00000167065	DUSP18	0.043165367
ENSG00000175984	DENND2C	0.043165367
ENSG00000162543	UBXN10	0.04337567
ENSG00000136244	IL6	0.043375716
ENSG00000264230	ANXA8L1	0.043455128
ENSG00000153790	C7orf31	0.043520674
ENSG00000055813	CCDC85A	0.043520674
ENSG00000214434	NIFKP1	0.043550424
ENSG00000254122	PCDHGB7	0.043665625
ENSG00000185567	AHNAK2	0.04366963
ENSG00000109654	TRIM2	0.04369596
ENSG00000112419	PHACTR2	0.043818444
ENSG00000223657	KRT8P51	0.043858588
ENSG00000164430	MB21D1	0.043869108
ENSG00000269516	CYP4F23P	0.04387485
ENSG00000151693	ASAP2	0.04401629
ENSG00000119684	MLH3	0.04401629
ENSG00000151849	CENPJ	0.04401679
ENSG00000188133	TMEM215	0.04406284
ENSG00000148426	PROSER2	0.04408462
ENSG00000121440	PDZRN3	0.04411631
ENSG00000143079	CTTNBP2NL	0.04434217
ENSG00000094631	HDAC6	0.044572413
ENSG00000111450	STX2	0.04459859
ENSG00000136352	NKX2-1	0.044606633
ENSG00000139722	VPS37B	0.044743232
ENSG00000102287	GABRE	0.044750374
ENSG00000198690	FAN1	0.044750374
ENSG00000128881	TTBK2	0.045001026
ENSG00000154914	USP43	0.045087073
ENSG00000185499	MUC1	0.045209315
ENSG00000168026	TTC21A	0.04534333
ENSG00000197410	DCHS2	0.045347437
ENSG00000230487	PSMG3-AS1	0.045381267
ENSG00000138134	STAMBPL1	0.045393232
ENSG00000172738	TMEM217	0.045485362
ENSG00000198435	NRARP	0.045485362
ENSG00000136883	KIF12	0.045542464
ENSG00000271672	DUXAP8	0.045542464
ENSG00000197461	PDGFA	0.045657728
ENSG00000140057	AK7	0.04574224
ENSG00000005238	FAM214B	0.045830302
ENSG00000156521	TYSND1	0.045837756
ENSG00000154764	WNT7A	0.045886848
ENSG00000160111	CPAMD8	0.045913503
ENSG00000112242	E2F3	0.045913503
ENSG00000160588	MPZL3	0.04601514
ENSG00000120868	APAF1	0.046069182
ENSG00000131127	ZNF141	0.046069182
ENSG00000164129	NPY5R	0.046113156
ENSG00000136630	HLX	0.046116214
ENSG00000132821	VSTM2L	0.046116572
ENSG00000099821	POLRMT	0.046165142
ENSG00000157036	EXOG	0.046310745
ENSG00000105327	BBC3	0.04638215
ENSG00000166924	NYAP1	0.046417523
ENSG00000137561	TTPA	0.046460472
ENSG00000073282	TP63	0.04647871
ENSG00000168679	SLC16A4	0.04647871
ENSG00000157483	MYO1E	0.04647871
ENSG00000281398	SNHG4	0.046886504
ENSG00000101230	ISM1	0.046886504
ENSG00000087303	NID2	0.047044244
ENSG00000117242	PINK1-AS	0.047044244
ENSG00000174343	CHRNA9	0.047044244
ENSG00000136111	TBC1D4	0.047125783
ENSG00000186442	KRT3	0.0471365
ENSG00000076351	SLC46A1	0.047143005
ENSG00000131097	HIGD1B	0.047143005
ENSG00000170100	ZNF778	0.047340214
ENSG00000113916	BCL6	0.04735205
ENSG00000093217	XYLB	0.04735205
ENSG00000131471	AOC3	0.047376428
ENSG00000180044	C3orf80	0.047379475
ENSG00000123977	DAW1	0.047428742
ENSG00000205356	TECPR1	0.04746255
ENSG00000166816	LDHD	0.04773158
ENSG00000158711	ELK4	0.047782477
ENSG00000169116	PARM1	0.047840964
ENSG00000137965	IFI44	0.047991287
ENSG00000163349	HIPK1	0.04810005
ENSG00000136153	LMO7	0.048169523
ENSG00000229373	LINC00452	0.04833434
ENSG00000181472	ZBTB2	0.048347984
ENSG00000223802	CERS1	0.048354633
ENSG00000124151	NCOA3	0.04843871
ENSG00000187942	LDLRAD2	0.04857711
ENSG00000273604	C17orf96	0.04859305
ENSG00000106772	PRUNE2	0.04869858
ENSG00000198569	SLC34A3	0.048722904
ENSG00000175294	CATSPER1	0.048722904
ENSG00000133687	TMTC1	0.048722904
ENSG00000053747	LAMA3	0.048722904
ENSG00000136104	RNASEH2B	0.048722904
ENSG00000271524	BNIP3P17	0.048722904
ENSG00000171132	PRKCE	0.048751097
ENSG00000205670	SMIM11A	0.04894706
ENSG00000136695	IL36RN	0.04894995
ENSG00000099992	TBC1D10A	0.04894995
ENSG00000183647	ZNF530	0.04894995
ENSG00000162927	PUS10	0.049038485
ENSG00000235865	GSN-AS1	0.049038485
ENSG00000283277	FBXO31	0.049084295
ENSG00000137168	PPIL1	0.049084295
ENSG00000130119	GNL3L	0.049144536
ENSG00000128610	FEZF1	0.049160026
ENSG00000136492	BRIP1	0.0491943
ENSG00000100906	NFKBIA	0.0492501
ENSG00000188761	BCL2L15	0.04925769
ENSG00000050767	COL23A1	0.04925769
ENSG00000125898	FAM110A	0.04925769
ENSG00000148677	ANKRD1	0.049302675
ENSG00000173588	CEP83	0.049302675
ENSG00000246740	PLA2G4E-AS1	0.049302675
ENSG00000173227	SYT12	0.04946337
ENSG00000008735	MAPK8IP2	0.04949015
ENSG00000106123	EPHB6	0.04949015
ENSG00000133067	LGR6	0.04985197
ENSG00000223940	KRT8P8	0.04985197

## Sheet: ZEA
Gene ID	Gene Symbol	p-value
ENSG00000149554	CHEK1	0.00012973436
ENSG00000197451	HNRNPAB	0.00012973436
ENSG00000187091	PLCD1	0.00012973436
ENSG00000104419	NDRG1	0.00012973436
ENSG00000134508	CABLES1	0.00012973436
ENSG00000135447	PPP1R1A	0.00012973436
ENSG00000162878	PKDCC	0.00012973436
ENSG00000183785	TUBA8	0.00019774474
ENSG00000173269	MMRN2	0.0002360685
ENSG00000182580	EPHB3	0.0002360685
ENSG00000188042	ARL4C	0.00026778632
ENSG00000070882	OSBPL3	0.00026906954
ENSG00000163472	TMEM79	0.00027748436
ENSG00000094804	CDC6	0.00027748436
ENSG00000213585	VDAC1	0.0002802561
ENSG00000186081	KRT5	0.0002802561
ENSG00000140465	CYP1A1	0.0002802561
ENSG00000179913	B3GNT3	0.0002835747
ENSG00000076248	UNG	0.0002835747
ENSG00000166197	NOLC1	0.0002835747
ENSG00000110092	CCND1	0.0002835747
ENSG00000169908	TM4SF1	0.0002835747
ENSG00000103257	SLC7A5	0.0002835747
ENSG00000101773	RBBP8	0.0002835747
ENSG00000148843	PDCD11	0.00028859932
ENSG00000163362	C1orf106	0.00031824206
ENSG00000053372	MRTO4	0.00031824206
ENSG00000164163	ABCE1	0.00031824206
ENSG00000232677	LINC00665	0.00032057136
ENSG00000074410	CA12	0.00032057136
ENSG00000168785	TSPAN5	0.00034517774
ENSG00000064042	LIMCH1	0.00036185398
ENSG00000135926	TMBIM1	0.00036185398
ENSG00000173145	NOC3L	0.00036185398
ENSG00000165271	NOL6	0.00036185398
ENSG00000121057	AKAP1	0.00036185398
ENSG00000180694	TMEM64	0.00036185398
ENSG00000101098	RIMS4	0.00036185398
ENSG00000182985	CADM1	0.00036185398
ENSG00000128268	MGAT3	0.00036185398
ENSG00000130701	RBBP8NL	0.00039179064
ENSG00000129353	SLC44A2	0.00040069397
ENSG00000081277	PKP1	0.00040069397
ENSG00000087269	NOP14	0.00040432313
ENSG00000067082	KLF6	0.00040432313
ENSG00000162595	DIRAS3	0.00040432313
ENSG00000111641	NOP2	0.0004189333
ENSG00000134013	LOXL2	0.0004189333
ENSG00000055483	USP36	0.00043047708
ENSG00000105281	SLC1A5	0.00043047708
ENSG00000171219	CDC42BPG	0.000454368
ENSG00000156968	MPV17L	0.00046796797
ENSG00000182749	PAQR7	0.00047833566
ENSG00000239264	TXNDC5	0.00048434426
ENSG00000101361	NOP56	0.00048434426
ENSG00000082516	GEMIN5	0.00048434426
ENSG00000166828	SCNN1G	0.00048434426
ENSG00000065183	WDR3	0.00048434426
ENSG00000136997	MYC	0.00048434426
ENSG00000145819	ARHGAP26	0.0005189104
ENSG00000165732	DDX21	0.00053095527
ENSG00000137747	TMPRSS13	0.00053095527
ENSG00000146477	SLC22A3	0.00053095527
ENSG00000177508	IRX3	0.0005325135
ENSG00000135744	AGT	0.0005325135
ENSG00000007384	RHBDF1	0.0005444935
ENSG00000240522	RPL7AP10	0.00055628596
ENSG00000156453	PCDH1	0.0005785439
ENSG00000011347	SYT7	0.0005785439
ENSG00000147144	CCDC120	0.00059542136
ENSG00000072422	RHOBTB1	0.0006326269
ENSG00000163430	FSTL1	0.00063526933
ENSG00000138271	GPR87	0.00064607547
ENSG00000052749	RRP12	0.000647177
ENSG00000116750	UCHL5	0.0006567956
ENSG00000171848	RRM2	0.0006567956
ENSG00000168806	LCMT2	0.0006567956
ENSG00000104738	MCM4	0.0006567956
ENSG00000111907	TPD52L1	0.0006860561
ENSG00000122861	PLAU	0.0006901939
ENSG00000196208	GREB1	0.0006901939
ENSG00000107815	TWNK	0.00069103105
ENSG00000143217	NECTIN4	0.00069103105
ENSG00000228247	UBBP2	0.0007103396
ENSG00000155792	DEPTOR	0.0007103396
ENSG00000102243	VGLL1	0.0007196418
ENSG00000144354	CDCA7	0.0007196418
ENSG00000126261	UBA2	0.0007409726
ENSG00000137936	BCAR3	0.0007409726
ENSG00000074527	NTN4	0.0007409726
ENSG00000150051	MKX	0.0007409726
ENSG00000122035	RASL11A	0.0007409726
ENSG00000166106	ADAMTS15	0.0007409726
ENSG00000101445	PPP1R16B	0.0007409726
ENSG00000147676	MAL2	0.0007625106
ENSG00000109089	CDR2L	0.0007625106
ENSG00000125630	POLR1B	0.0007625106
ENSG00000184254	ALDH1A3	0.0007730072
ENSG00000198142	SOWAHC	0.0007730072
ENSG00000143179	UCK2	0.0007730072
ENSG00000168447	SCNN1B	0.00077546044
ENSG00000137501	SYTL2	0.00077546044
ENSG00000172548	NIPAL4	0.00077546044
ENSG00000173391	OLR1	0.0008362048
ENSG00000128050	PAICS	0.0008362048
ENSG00000100867	DHRS2	0.0008362048
ENSG00000144231	POLR2D	0.00083947985
ENSG00000164442	CITED2	0.00083947985
ENSG00000125733	TRIP10	0.0008543033
ENSG00000062038	CDH3	0.0008543033
ENSG00000136826	KLF4	0.0008543033
ENSG00000146072	TNFRSF21	0.0008597392
ENSG00000146731	CCT6A	0.00086761056
ENSG00000171490	RSL1D1	0.00086761056
ENSG00000164687	FABP5	0.00086761056
ENSG00000146278	PNRC1	0.00086761056
ENSG00000162975	KCNF1	0.00088152767
ENSG00000166788	SAAL1	0.00089389726
ENSG00000059573	ALDH18A1	0.00089389726
ENSG00000170515	PA2G4	0.00089389726
ENSG00000011201	ANOS1	0.00089389726
ENSG00000155438	NIFK	0.00089389726
ENSG00000173801	JUP	0.00089389726
ENSG00000065911	MTHFD2	0.00089389726
ENSG00000065328	MCM10	0.00089389726
ENSG00000049283	EPN3	0.00089389726
ENSG00000091127	PUS7	0.00089389726
ENSG00000124143	ARHGAP40	0.00089389726
ENSG00000170500	LONRF2	0.00089389726
ENSG00000156966	B3GNT7	0.00091452705
ENSG00000164933	SLC25A32	0.00092105084
ENSG00000102924	CBLN1	0.00094360614
ENSG00000117122	MFAP2	0.0009512818
ENSG00000196878	LAMB3	0.0009657586
ENSG00000104611	SH2D4A	0.0009913902
ENSG00000212724	KRTAP2-3	0.001001843
ENSG00000116337	AMPD2	0.0010175273
ENSG00000115053	NCL	0.0010175273
ENSG00000164134	NAA15	0.0010175273
ENSG00000115221	ITGB6	0.0010195975
ENSG00000120899	PTK2B	0.0010327355
ENSG00000138131	LOXL4	0.0010327355
ENSG00000173588	CEP83	0.0010327355
ENSG00000214357	NEURL1B	0.0010327355
ENSG00000170465	KRT6C	0.0010327355
ENSG00000085552	IGSF9	0.0010327355
ENSG00000146674	IGFBP3	0.0010327355
ENSG00000107147	KCNT1	0.0011261267
ENSG00000167861	HID1	0.0011261267
ENSG00000129151	BBOX1	0.0011261267
ENSG00000167721	TSR1	0.0011279273
ENSG00000063015	SEZ6	0.0011279273
ENSG00000117525	F3	0.0011316389
ENSG00000168309	FAM107A	0.0011316389
ENSG00000130826	DKC1	0.00113164
ENSG00000167081	PBX3	0.0011356462
ENSG00000163435	ELF3	0.0011356462
ENSG00000138834	MAPK8IP3	0.0011505442
ENSG00000189337	KAZN	0.0011505442
ENSG00000189120	SP6	0.0011542474
ENSG00000074582	BCS1L	0.0011571227
ENSG00000168209	DDIT4	0.0011571227
ENSG00000132603	NIP7	0.0011571227
ENSG00000115652	UXS1	0.0011571227
ENSG00000074181	NOTCH3	0.0011571227
ENSG00000052344	PRSS8	0.0011571227
ENSG00000116774	OLFML3	0.0011571227
ENSG00000166508	MCM7	0.0011657567
ENSG00000184347	SLIT3	0.0011657567
ENSG00000197375	SLC22A5	0.0011657567
ENSG00000127954	STEAP4	0.0011657567
ENSG00000111276	CDKN1B	0.0011698118
ENSG00000221926	TRIM16	0.0011698118
ENSG00000104213	PDGFRL	0.0011698118
ENSG00000170477	KRT4	0.0011698118
ENSG00000119139	TJP2	0.0011811835
ENSG00000163376	KBTBD8	0.0011811835
ENSG00000104081	BMF	0.0011811835
ENSG00000088205	DDX18	0.001186948
ENSG00000151503	NCAPD3	0.001186948
ENSG00000155090	KLF10	0.001186948
ENSG00000113645	WWC1	0.001186948
ENSG00000006576	PHTF2	0.001186948
ENSG00000147536	GINS4	0.001186948
ENSG00000162139	NEU3	0.001186948
ENSG00000140416	TPM1	0.001186948
ENSG00000163655	GMPS	0.001186948
ENSG00000130309	COLGALT1	0.001186948
ENSG00000170191	NANP	0.001186948
ENSG00000171903	CYP4F11	0.001186948
ENSG00000132780	NASP	0.001186948
ENSG00000128567	PODXL	0.001186948
ENSG00000184292	TACSTD2	0.001186948
ENSG00000097046	CDC7	0.001186948
ENSG00000125347	IRF1	0.001186948
ENSG00000255717	SNHG1	0.001186948
ENSG00000166444	ST5	0.001186948
ENSG00000178921	PFAS	0.001186948
ENSG00000122641	INHBA	0.001186948
ENSG00000004478	FKBP4	0.001186948
ENSG00000143375	CGN	0.001186948
ENSG00000179409	GEMIN4	0.001186948
ENSG00000115641	FHL2	0.001186948
ENSG00000198807	PAX9	0.001186948
ENSG00000179041	RRS1	0.001186948
ENSG00000117479	SLC19A2	0.001186948
ENSG00000181260	MTHFD2P7	0.001186948
ENSG00000134765	DSC1	0.001186948
ENSG00000163293	NIPAL1	0.0012041267
ENSG00000164934	DCAF13	0.0012045178
ENSG00000249859	PVT1	0.0012045178
ENSG00000088836	SLC4A11	0.0012045178
ENSG00000065361	ERBB3	0.0012045178
ENSG00000070814	TCOF1	0.0012056911
ENSG00000150687	PRSS23	0.0012138634
ENSG00000114491	UMPS	0.0012138634
ENSG00000005884	ITGA3	0.0012138634
ENSG00000130589	HELZ2	0.0012138634
ENSG00000165861	ZFYVE1	0.0012138634
ENSG00000141524	TMC6	0.0012138634
ENSG00000270885	RASL10B	0.0012138634
ENSG00000163638	ADAMTS9	0.0012138634
ENSG00000165490	DDIAS	0.0012138634
ENSG00000075213	SEMA3A	0.0012138634
ENSG00000179431	FJX1	0.0012138634
ENSG00000125775	SDCBP2	0.0012138634
ENSG00000156284	CLDN8	0.0012138634
ENSG00000003989	SLC7A2	0.0012138634
ENSG00000197771	MCMBP	0.0012157116
ENSG00000196872	KIAA1211L	0.0012245949
ENSG00000141384	TAF4B	0.0012245949
ENSG00000180914	OXTR	0.0012245949
ENSG00000125885	MCM8	0.0012473124
ENSG00000117226	GBP3	0.0012473124
ENSG00000185697	MYBL1	0.0012484455
ENSG00000145220	LYAR	0.0012717916
ENSG00000133119	RFC3	0.0012720989
ENSG00000100439	ABHD4	0.0012746471
ENSG00000055044	NOP58	0.001288668
ENSG00000176697	BDNF	0.001288668
ENSG00000089163	SIRT4	0.0012904974
ENSG00000133794	ARNTL	0.001292885
ENSG00000148840	PPRC1	0.001292885
ENSG00000221496	U3	0.001294443
ENSG00000169129	AFAP1L2	0.0012998652
ENSG00000166226	CCT2	0.0013029858
ENSG00000178105	DDX10	0.001313874
ENSG00000241293	PPATP1	0.001313874
ENSG00000099250	NRP1	0.001313874
ENSG00000189057	FAM111B	0.001327921
ENSG00000111445	RFC5	0.001329757
ENSG00000085415	SEH1L	0.001329757
ENSG00000105357	MYH14	0.0013383362
ENSG00000179958	DCTPP1	0.0013383362
ENSG00000172819	RARG	0.0013383362
ENSG00000185238	PRMT3	0.0013383362
ENSG00000189420	ZFP92	0.0013383362
ENSG00000100714	MTHFD1	0.0013537243
ENSG00000143622	RIT1	0.0013547777
ENSG00000163811	WDR43	0.0013566817
ENSG00000165661	QSOX2	0.0013798027
ENSG00000114737	CISH	0.0013821905
ENSG00000177842	ZNF620	0.0013838864
ENSG00000272398	CD24	0.0013838864
ENSG00000131873	CHSY1	0.0013838864
ENSG00000139926	FRMD6	0.0013838864
ENSG00000111145	ELK3	0.0013862237
ENSG00000277443	MARCKS	0.0013862237
ENSG00000175866	BAIAP2	0.0013912247
ENSG00000164086	DUSP7	0.0013912247
ENSG00000140464	PML	0.0013912247
ENSG00000092470	WDR76	0.0013912247
ENSG00000234702	VDAC1P3	0.0013912247
ENSG00000048162	NOP16	0.0013912247
ENSG00000013588	GPRC5A	0.0013912247
ENSG00000101412	E2F1	0.0014002102
ENSG00000115226	FNDC4	0.001401532
ENSG00000080608	PUM3	0.0014106835
ENSG00000197872	FAM49A	0.0014130902
ENSG00000155760	FZD7	0.0014130902
ENSG00000041802	LSG1	0.0014149647
ENSG00000116062	MSH6	0.0014149647
ENSG00000154096	THY1	0.0014149647
ENSG00000113739	STC2	0.0014149647
ENSG00000165434	PGM2L1	0.0014149647
ENSG00000109182	CWH43	0.0014149647
ENSG00000183287	CCBE1	0.0014149647
ENSG00000171793	CTPS1	0.0014149647
ENSG00000104490	NCALD	0.0014149647
ENSG00000118898	PPL	0.0014149647
ENSG00000124466	LYPD3	0.0014149647
ENSG00000100522	GNPNAT1	0.0014444463
ENSG00000171574	ZNF584	0.0014467979
ENSG00000165689	SDCCAG3	0.0014467979
ENSG00000166145	SPINT1	0.0014491631
ENSG00000164916	FOXK1	0.0014568242
ENSG00000133985	TTC9	0.0014568242
ENSG00000186205	MARC1	0.0014665533
ENSG00000058085	LAMC2	0.0014689907
ENSG00000056972	TRAF3IP2	0.0014689907
ENSG00000177542	SLC25A22	0.0014724563
ENSG00000163083	INHBB	0.0014764627
ENSG00000100418	DESI1	0.0014949042
ENSG00000010810	FYN	0.0015030311
ENSG00000214160	ALG3	0.0015030311
ENSG00000130816	DNMT1	0.0015030311
ENSG00000137193	PIM1	0.0015030311
ENSG00000104881	PPP1R13L	0.0015044893
ENSG00000126457	PRMT1	0.0015120729
ENSG00000171206	TRIM8	0.0015120729
ENSG00000135924	DNAJB2	0.0015120729
ENSG00000119922	IFIT2	0.0015120729
ENSG00000144218	AFF3	0.0015120729
ENSG00000100100	PIK3IP1	0.0015124121
ENSG00000181467	RAP2B	0.0015128909
ENSG00000141736	ERBB2	0.0015288992
ENSG00000075426	FOSL2	0.0015288992
ENSG00000198298	ZNF485	0.0015288992
ENSG00000174371	EXO1	0.0015315232
ENSG00000143367	TUFT1	0.0015315232
ENSG00000196526	AFAP1	0.0015352207
ENSG00000166925	TSC22D4	0.0015486011
ENSG00000166689	PLEKHA7	0.0015486011
ENSG00000158158	CNNM4	0.0015515982
ENSG00000254285	KRT8P3	0.001555741
ENSG00000174945	AMZ1	0.0015613129
ENSG00000135372	NAT10	0.0015631651
ENSG00000247626	MARS2	0.0015757028
ENSG00000107937	GTPBP4	0.0015770703
ENSG00000144810	COL8A1	0.0015770703
ENSG00000274180	NATD1	0.0015837273
ENSG00000069482	GAL	0.0015837273
ENSG00000120738	EGR1	0.0015940438
ENSG00000167183	PRR15L	0.0016078277
ENSG00000165507	C10orf10	0.0016628787
ENSG00000183605	SFXN4	0.0016740712
ENSG00000172575	RASGRP1	0.0016740712
ENSG00000276043	UHRF1	0.001684269
ENSG00000178409	BEND3	0.001684269
ENSG00000128016	ZFP36	0.0016930935
ENSG00000233198	RNF224	0.0016930935
ENSG00000185130	HIST1H2BL	0.0016930935
ENSG00000115526	CHST10	0.0017001308
ENSG00000127249	ATP13A4	0.0017083661
ENSG00000177054	ZDHHC13	0.0017255312
ENSG00000176092	AIM1L	0.0017275341
ENSG00000162377	COA7	0.001729502
ENSG00000213699	SLC35F6	0.0017676591
ENSG00000130558	OLFM1	0.0017676591
ENSG00000004455	AK2	0.0017765856
ENSG00000138764	CCNG2	0.0017861355
ENSG00000106723	SPIN1	0.0017960578
ENSG00000164651	SP8	0.0017960578
ENSG00000134697	GNL2	0.0018161595
ENSG00000105821	DNAJC2	0.0018245375
ENSG00000157193	LRP8	0.0018252606
ENSG00000196576	PLXNB2	0.0018314787
ENSG00000111961	SASH1	0.001845549
ENSG00000134755	DSC2	0.001845549
ENSG00000165655	ZNF503	0.001857493
ENSG00000162722	TRIM58	0.0018687748
ENSG00000115590	IL1R2	0.0018687748
ENSG00000174792	C4orf26	0.0018687748
ENSG00000146909	NOM1	0.0018923887
ENSG00000123505	AMD1	0.0018933795
ENSG00000072274	TFRC	0.0018958582
ENSG00000188735	TMEM120B	0.0019051653
ENSG00000149573	MPZL2	0.0019052491
ENSG00000204282	TNRC6C-AS1	0.0019115589
ENSG00000172936	MYD88	0.0019348528
ENSG00000138670	RASGEF1B	0.0019544454
ENSG00000072756	TRNT1	0.0019561742
ENSG00000092853	CLSPN	0.0019684695
ENSG00000163898	LIPH	0.001975184
ENSG00000160190	SLC37A1	0.002000189
ENSG00000156804	FBXO32	0.002012693
ENSG00000196542	SPTSSB	0.002012693
ENSG00000228340	MIR646HG	0.002012693
ENSG00000134215	VAV3	0.002012693
ENSG00000160818	GPATCH4	0.0020157513
ENSG00000225439	BOLA3-AS1	0.002016473
ENSG00000189007	ADAT2	0.002016473
ENSG00000128510	CPA4	0.002016473
ENSG00000115816	CEBPZ	0.002018313
ENSG00000258588	TRIM6-TRIM34	0.0020359945
ENSG00000115946	PNO1	0.0020359945
ENSG00000115368	WDR75	0.0020371438
ENSG00000073111	MCM2	0.0020497749
ENSG00000198042	MAK16	0.0020497749
ENSG00000198542	ITGBL1	0.0020696418
ENSG00000184575	XPOT	0.0020725843
ENSG00000110042	DTX4	0.0020725843
ENSG00000153885	KCTD15	0.0020725843
ENSG00000089048	ESF1	0.0020725843
ENSG00000083307	GRHL2	0.0020725843
ENSG00000016391	CHDH	0.0020725843
ENSG00000125845	BMP2	0.0020725843
ENSG00000189143	CLDN4	0.0020725843
ENSG00000197299	BLM	0.002077529
ENSG00000091651	ORC6	0.0020874976
ENSG00000099282	TSPAN15	0.0021051199
ENSG00000132746	ALDH3B2	0.0021258988
ENSG00000236060	HSPB1P1	0.0022234903
ENSG00000126602	TRAP1	0.0022234903
ENSG00000204682	CASC10	0.0022264034
ENSG00000173548	SNX33	0.0022348722
ENSG00000140853	NLRC5	0.002250123
ENSG00000089012	SIRPG	0.0022786823
ENSG00000156017	CARNMT1	0.002295332
ENSG00000164292	RHOBTB3	0.0023197746
ENSG00000158715	SLC45A3	0.0023209134
ENSG00000177106	EPS8L2	0.0023287619
ENSG00000112782	CLIC5	0.0023287619
ENSG00000168575	SLC20A2	0.002339497
ENSG00000183943	PRKX	0.002339497
ENSG00000179542	SLITRK4	0.002355537
ENSG00000158555	GDPD5	0.0023569583
ENSG00000121236	TRIM6	0.0023569583
ENSG00000136875	PRPF4	0.0023814929
ENSG00000110002	VWA5A	0.002388014
ENSG00000163597	SNHG16	0.002388014
ENSG00000197329	PELI1	0.002388014
ENSG00000123600	METTL8	0.002388014
ENSG00000145293	ENOPH1	0.002390803
ENSG00000169435	RASSF6	0.0023952662
ENSG00000188112	C6orf132	0.0024143513
ENSG00000213333	NPM1P50	0.0024332963
ENSG00000101003	GINS1	0.0024332963
ENSG00000100749	VRK1	0.0024332963
ENSG00000167695	FAM57A	0.0024332963
ENSG00000185479	KRT6B	0.0024332963
ENSG00000108352	RAPGEFL1	0.002435963
ENSG00000165244	ZNF367	0.002435963
ENSG00000266094	RASSF5	0.002435963
ENSG00000198720	ANKRD13B	0.002435963
ENSG00000125398	SOX9	0.0024396938
ENSG00000185745	IFIT1	0.0024543593
ENSG00000181026	AEN	0.0024543593
ENSG00000115758	ODC1	0.002475368
ENSG00000116120	FARSB	0.0024803584
ENSG00000185344	ATP6V0A2	0.0024830138
ENSG00000035141	FAM136A	0.002483317
ENSG00000077514	POLD3	0.0024916138
ENSG00000099812	MISP	0.0024916138
ENSG00000136982	DSCC1	0.0024916138
ENSG00000100292	HMOX1	0.0024916138
ENSG00000131746	TNS4	0.0024916138
ENSG00000068971	PPP2R5B	0.0025084973
ENSG00000198838	RYR3	0.0025268763
ENSG00000134709	HOOK1	0.0025482187
ENSG00000198964	SGMS1	0.0025482187
ENSG00000116649	SRM	0.0025487535
ENSG00000181444	ZNF467	0.0025487535
ENSG00000108821	COL1A1	0.0025564665
ENSG00000153094	BCL2L11	0.0025564665
ENSG00000184574	LPAR5	0.0025723448
ENSG00000064933	PMS1	0.0025765914
ENSG00000148204	CRB2	0.002590976
ENSG00000144381	HSPD1	0.0026085237
ENSG00000168758	SEMA4C	0.0026162986
ENSG00000164649	CDCA7L	0.0026890347
ENSG00000130590	SAMD10	0.0026890347
ENSG00000102445	RUBCNL	0.0026890347
ENSG00000096060	FKBP5	0.0026896195
ENSG00000176788	BASP1	0.0027128812
ENSG00000147955	SIGMAR1	0.0027128812
ENSG00000168906	MAT2A	0.0027128812
ENSG00000105355	PLIN3	0.0027138423
ENSG00000111696	NT5DC3	0.0027138423
ENSG00000183421	RIPK4	0.0027138423
ENSG00000124839	RAB17	0.0027141203
ENSG00000111057	KRT18	0.0027176528
ENSG00000100304	TTLL12	0.0027224482
ENSG00000243244	STON1	0.0027231285
ENSG00000213160	KLHL23	0.0027231285
ENSG00000196535	MYO18A	0.0027272778
ENSG00000128059	PPAT	0.0027272778
ENSG00000145911	N4BP3	0.0027272778
ENSG00000141738	GRB7	0.0027715673
ENSG00000167767	KRT80	0.0027810975
ENSG00000090238	YPEL3	0.0027936602
ENSG00000137709	POU2F3	0.0027936602
ENSG00000112343	TRIM38	0.0028091322
ENSG00000175592	FOSL1	0.0028091322
ENSG00000120075	HOXB5	0.0028091322
ENSG00000177494	ZBED2	0.0028091322
ENSG00000198945	L3MBTL3	0.0028091322
ENSG00000160606	TLCD1	0.0028404405
ENSG00000171016	PYGO1	0.0028439807
ENSG00000205978	NYNRIN	0.0028439807
ENSG00000125454	SLC25A19	0.0028439807
ENSG00000146192	FGD2	0.0028439807
ENSG00000108840	HDAC5	0.002844719
ENSG00000138028	CGREF1	0.002844719
ENSG00000134531	EMP1	0.002844719
ENSG00000122435	TRMT13	0.002844719
ENSG00000135373	EHF	0.002844719
ENSG00000140859	KIFC3	0.002844719
ENSG00000251493	FOXD1	0.002874455
ENSG00000271303	SRXN1	0.0028854134
ENSG00000116161	CACYBP	0.0029073297
ENSG00000090447	TFAP4	0.0029103935
ENSG00000137440	FGFBP1	0.002914263
ENSG00000160131	VMA21	0.0029161405
ENSG00000170448	NFXL1	0.0029215992
ENSG00000196730	DAPK1	0.0029394876
ENSG00000152795	HNRNPDL	0.0029410177
ENSG00000149300	C11orf52	0.0029410177
ENSG00000163389	POGLUT1	0.0029410177
ENSG00000144655	CSRNP1	0.0029410177
ENSG00000250423	KIAA1210	0.0029698012
ENSG00000120539	MASTL	0.0029769363
ENSG00000188910	GJB3	0.0029769363
ENSG00000167670	CHAF1A	0.0029769363
ENSG00000124784	RIOK1	0.0029769363
ENSG00000222047	C10orf55	0.0030146302
ENSG00000005100	DHX33	0.0030171045
ENSG00000138395	CDK15	0.0030193324
ENSG00000130711	PRDM12	0.0030338576
ENSG00000177192	PUS1	0.0030378283
ENSG00000162522	KIAA1522	0.0030442923
ENSG00000106025	TSPAN12	0.0030442923
ENSG00000188277	C15orf62	0.0030442923
ENSG00000106078	COBL	0.0030442923
ENSG00000196793	ZNF239	0.003086937
ENSG00000181544	FANCB	0.00313334
ENSG00000123213	NLN	0.003173297
ENSG00000164761	TNFRSF11B	0.003173297
ENSG00000188807	TMEM201	0.003175918
ENSG00000006534	ALDH3B1	0.003184323
ENSG00000141574	SECTM1	0.003194599
ENSG00000158315	RHBDL2	0.003194599
ENSG00000073060	SCARB1	0.0032360377
ENSG00000101265	RASSF2	0.0032360377
ENSG00000136450	SRSF1	0.0032416177
ENSG00000162032	SPSB3	0.0032416177
ENSG00000175792	RUVBL1	0.0032416177
ENSG00000014138	POLA2	0.0032416177
ENSG00000197961	ZNF121	0.0032416177
ENSG00000196584	XRCC2	0.0032416177
ENSG00000138172	CALHM2	0.003252198
ENSG00000198554	WDHD1	0.003252198
ENSG00000177191	B3GNT8	0.0032536932
ENSG00000254858	MPV17L2	0.0032552502
ENSG00000173950	XXYLT1	0.0032552502
ENSG00000069122	ADGRF5	0.0032552502
ENSG00000108654	DDX5	0.0032627415
ENSG00000178585	CTNNBIP1	0.0032655236
ENSG00000051108	HERPUD1	0.0032659317
ENSG00000163938	GNL3	0.0032809016
ENSG00000162623	TYW3	0.0032882146
ENSG00000054598	FOXC1	0.0032989962
ENSG00000086189	DIMT1	0.0033019974
ENSG00000123545	NDUFAF4	0.0033054617
ENSG00000144063	MALL	0.0033083302
ENSG00000132470	ITGB4	0.0033286319
ENSG00000108064	TFAM	0.0034065403
ENSG00000119969	HELLS	0.003410576
ENSG00000108219	TSPAN14	0.0034491266
ENSG00000188643	S100A16	0.0034491266
ENSG00000175832	ETV4	0.0034491266
ENSG00000120068	HOXB8	0.0034491266
ENSG00000079257	LXN	0.0034491266
ENSG00000108448	TRIM16L	0.0034491266
ENSG00000119917	IFIT3	0.0034491266
ENSG00000214185	XPOTP1	0.0034698008
ENSG00000143850	PLEKHA6	0.0034698008
ENSG00000171992	SYNPO	0.0034712295
ENSG00000152284	TCF7L1	0.0035076283
ENSG00000175155	YPEL2	0.003533681
ENSG00000184992	BRI3BP	0.0035363184
ENSG00000109846	CRYAB	0.0035668397
ENSG00000186212	SOWAHB	0.0035715818
ENSG00000132326	PER2	0.003589121
ENSG00000133056	PIK3C2B	0.003589121
ENSG00000027075	PRKCH	0.003623411
ENSG00000182621	PLCB1	0.0036279769
ENSG00000134317	GRHL1	0.0036444704
ENSG00000087263	OGFOD1	0.003648206
ENSG00000196917	HCAR1	0.0036530877
ENSG00000159131	GART	0.0036530877
ENSG00000120693	SMAD9	0.0036552693
ENSG00000112118	MCM3	0.003696544
ENSG00000104369	JPH1	0.0036968316
ENSG00000266028	SRGAP2	0.0037260817
ENSG00000204147	ASAH2B	0.0037418224
ENSG00000155506	LARP1	0.0037418224
ENSG00000164010	ERMAP	0.0038073608
ENSG00000214012	KRT18P38	0.0038085033
ENSG00000072041	SLC6A15	0.0038460584
ENSG00000250539	KRT8P33	0.0038561393
ENSG00000184307	ZDHHC23	0.0038642033
ENSG00000185875	THNSL1	0.0038642033
ENSG00000104368	PLAT	0.003864564
ENSG00000174607	UGT8	0.0039092232
ENSG00000113494	PRLR	0.003961154
ENSG00000039560	RAI14	0.003969103
ENSG00000164938	TP53INP1	0.003979641
ENSG00000158246	FAM46B	0.0039991373
ENSG00000167173	C15orf39	0.004013161
ENSG00000177666	PNPLA2	0.0040158643
ENSG00000112245	PTP4A1	0.004045164
ENSG00000173898	SPTBN2	0.0040669283
ENSG00000196220	SRGAP3	0.0040688477
ENSG00000140749	IGSF6	0.0040688477
ENSG00000102967	DHODH	0.0040688477
ENSG00000196372	ASB13	0.004083486
ENSG00000113456	RAD1	0.0041193264
ENSG00000206190	ATP10A	0.0041193264
ENSG00000089159	PXN	0.004149896
ENSG00000011007	TCEB3	0.0041826046
ENSG00000148229	POLE3	0.0041826046
ENSG00000163346	PBXIP1	0.0041826046
ENSG00000108179	PPIF	0.0041826046
ENSG00000250479	CHCHD10	0.004212554
ENSG00000179241	LDLRAD3	0.004216781
ENSG00000077454	LRCH4	0.004216781
ENSG00000112033	PPARD	0.0042687887
ENSG00000076003	MCM6	0.0042691203
ENSG00000279782	PPIAL4F	0.0043170284
ENSG00000113649	TCERG1	0.00432388
ENSG00000164128	NPY1R	0.004326098
ENSG00000051180	RAD51	0.004327063
ENSG00000091986	CCDC80	0.004327063
ENSG00000100413	POLR3H	0.004327063
ENSG00000117228	GBP1	0.004327063
ENSG00000236200	KDM4A-AS1	0.004327063
ENSG00000158352	SHROOM4	0.004327063
ENSG00000118242	MREG	0.0043282914
ENSG00000162631	NTNG1	0.004339103
ENSG00000137054	POLR1E	0.004339103
ENSG00000207617	MIR3074	0.004339103
ENSG00000106333	PCOLCE	0.00434309
ENSG00000103404	USP31	0.0043440657
ENSG00000188976	NOC2L	0.0043475167
ENSG00000149260	CAPN5	0.0043496774
ENSG00000184557	SOCS3	0.0043496774
ENSG00000092295	TGM1	0.0043496774
ENSG00000172818	OVOL1	0.0043566837
ENSG00000143319	ISG20L2	0.0043619154
ENSG00000162591	MEGF6	0.0043619154
ENSG00000197943	PLCG2	0.004365658
ENSG00000141905	NFIC	0.0043982053
ENSG00000100479	POLE2	0.004420396
ENSG00000117395	EBNA1BP2	0.004425093
ENSG00000006634	DBF4	0.004425093
ENSG00000104689	TNFRSF10A	0.004425093
ENSG00000203780	FANK1	0.004432921
ENSG00000173409	ARV1	0.0044458
ENSG00000092929	UNC13D	0.0044458
ENSG00000138363	ATIC	0.004469085
ENSG00000138035	PNPT1	0.0045013316
ENSG00000104936	DMPK	0.004519272
ENSG00000167656	LY6D	0.0045222845
ENSG00000164045	CDC25A	0.0045327307
ENSG00000267534	S1PR2	0.004557643
ENSG00000188687	SLC4A5	0.004557643
ENSG00000135069	PSAT1	0.004566178
ENSG00000166250	CLMP	0.004566178
ENSG00000113356	POLR3G	0.004566178
ENSG00000160172	FAM86C2P	0.0045662415
ENSG00000144867	SRPRB	0.0045784344
ENSG00000170006	TMEM154	0.004589807
ENSG00000116667	C1orf21	0.0045902394
ENSG00000119138	KLF9	0.0046012085
ENSG00000185442	FAM174B	0.0046042316
ENSG00000135521	LTV1	0.0046042316
ENSG00000168924	LETM1	0.0046199793
ENSG00000196376	SLC35F1	0.0046199793
ENSG00000151304	SRFBP1	0.0046199793
ENSG00000117602	RCAN3	0.0046199793
ENSG00000186529	CYP4F3	0.0046199793
ENSG00000139899	CBLN3	0.0046199793
ENSG00000136830	FAM129B	0.0046199793
ENSG00000157601	MX1	0.0046199793
ENSG00000184675	AMER1	0.0046199793
ENSG00000215217	C5orf49	0.0046675075
ENSG00000177409	SAMD9L	0.0046675075
ENSG00000068001	HYAL2	0.0046925345
ENSG00000033050	ABCF2	0.0046925345
ENSG00000169684	CHRNA5	0.0046925345
ENSG00000174827	PDZK1	0.0046925345
ENSG00000124249	KCNK15	0.0046925345
ENSG00000137449	CPEB2	0.00469569
ENSG00000099875	MKNK2	0.0047094645
ENSG00000130066	SAT1	0.004715101
ENSG00000120526	NUDCD1	0.004720564
ENSG00000123933	MXD4	0.004728733
ENSG00000165272	AQP3	0.0047625573
ENSG00000143409	FAM63A	0.0047902977
ENSG00000085840	ORC1	0.004814089
ENSG00000214822	KRT16P3	0.0048147235
ENSG00000163002	NUP35	0.004815344
ENSG00000170523	KRT83	0.0048737857
ENSG00000135443	KRT85	0.004882747
ENSG00000005436	GCFC2	0.004904077
ENSG00000163624	CDS1	0.0049345195
ENSG00000068796	KIF2A	0.0049345195
ENSG00000119686	FLVCR2	0.0049345195
ENSG00000164815	ORC5	0.0049512563
ENSG00000174669	SLC29A2	0.0049512563
ENSG00000188211	NCR3LG1	0.0049523064
ENSG00000229036	VDAC1P8	0.0049734777
ENSG00000054967	RELT	0.004983697
ENSG00000169242	EFNA1	0.004983697
ENSG00000099992	TBC1D10A	0.004988923
ENSG00000166188	ZNF319	0.004988923
ENSG00000127946	HIP1	0.0050113946
ENSG00000172159	FRMD3	0.0050113946
ENSG00000177150	FAM210A	0.005084406
ENSG00000103381	CPPED1	0.005084406
ENSG00000104131	EIF3J	0.005084406
ENSG00000124571	XPO5	0.005084406
ENSG00000189046	ALKBH2	0.005084406
ENSG00000067533	RRP15	0.005084406
ENSG00000224259	LINC01133	0.005084406
ENSG00000257446	ZNF878	0.0050951126
ENSG00000181610	MRPS23	0.0051288987
ENSG00000137802	MAPKBP1	0.005156526
ENSG00000006555	TTC22	0.0051692096
ENSG00000127561	SYNGR3	0.0051733856
ENSG00000180354	MTURN	0.005191197
ENSG00000075336	TIMM21	0.005206393
ENSG00000178826	TMEM139	0.0052330024
ENSG00000158042	MRPL17	0.0052748476
ENSG00000169756	LIMS1	0.0052749184
ENSG00000158483	FAM86C1	0.0052994923
ENSG00000132970	WASF3	0.0053042057
ENSG00000168495	POLR3D	0.0053093582
ENSG00000150753	CCT5	0.0053209206
ENSG00000131435	PDLIM4	0.0053209206
ENSG00000182118	FAM89A	0.0053209206
ENSG00000163738	MTHFD2L	0.0053250636
ENSG00000106211	HSPB1	0.0053250636
ENSG00000116922	C1orf109	0.0053270548
ENSG00000185090	MANEAL	0.005333475
ENSG00000024422	EHD2	0.00537844
ENSG00000120708	TGFBI	0.00538471
ENSG00000119801	YPEL5	0.0053884895
ENSG00000171608	PIK3CD	0.0053971354
ENSG00000179115	FARSA	0.0054161223
ENSG00000171421	MRPL36	0.0054161223
ENSG00000156697	UTP14A	0.0054161223
ENSG00000198393	ZNF26	0.0054161223
ENSG00000165905	LARGE2	0.0054161223
ENSG00000169258	GPRIN1	0.0054161223
ENSG00000176055	MBLAC2	0.0054443777
ENSG00000151576	QTRT2	0.005450991
ENSG00000255198	SNHG9	0.005450991
ENSG00000272620	AFAP1-AS1	0.005457802
ENSG00000171067	C11orf24	0.0054824757
ENSG00000145907	G3BP1	0.005483359
ENSG00000170468	C14orf169	0.0054978454
ENSG00000133055	MYBPH	0.0055166855
ENSG00000118298	CA14	0.0055189924
ENSG00000168395	ING5	0.0055220285
ENSG00000076356	PLXNA2	0.0055220285
ENSG00000152455	SUV39H2	0.0055220285
ENSG00000197785	ATAD3A	0.0055220285
ENSG00000164379	FOXQ1	0.0055220285
ENSG00000169862	CTNND2	0.0055220285
ENSG00000116679	IVNS1ABP	0.005622307
ENSG00000129219	PLD2	0.005622307
ENSG00000102554	KLF5	0.005622307
ENSG00000185585	OLFML2A	0.005622307
ENSG00000197498	RPF2	0.0056532244
ENSG00000178075	GRAMD1C	0.0056568263
ENSG00000170577	SIX2	0.0056568263
ENSG00000089041	P2RX7	0.0056568263
ENSG00000166407	LMO1	0.0056568263
ENSG00000178965	ERICH3	0.0056568263
ENSG00000238243	OR2W3	0.0057337424
ENSG00000142627	EPHA2	0.005756915
ENSG00000163207	IVL	0.005758678
ENSG00000136153	LMO7	0.0057983445
ENSG00000186603	HPDL	0.0058389744
ENSG00000198286	CARD11	0.0058686235
ENSG00000108773	KAT2A	0.005879757
ENSG00000164078	MST1R	0.005888241
ENSG00000134321	RSAD2	0.005888241
ENSG00000168685	IL7R	0.005888241
ENSG00000084774	CAD	0.0059423735
ENSG00000167191	GPRC5B	0.0059650773
ENSG00000100242	SUN2	0.005970873
ENSG00000089723	OTUB2	0.0059842872
ENSG00000153933	DGKE	0.0060255644
ENSG00000283460	RAD54B	0.0060421727
ENSG00000141378	PTRH2	0.00607489
ENSG00000141527	CARD14	0.00607801
ENSG00000121858	TNFSF10	0.00609055
ENSG00000147027	TMEM47	0.0061000553
ENSG00000206527	HACD2	0.006109932
ENSG00000173930	SLCO4C1	0.006143585
ENSG00000281207	SLFNL1-AS1	0.0061508655
ENSG00000186297	GABRA5	0.0061512236
ENSG00000163950	SLBP	0.0061512236
ENSG00000171453	POLR1C	0.0061512236
ENSG00000070190	DAPP1	0.0061512236
ENSG00000101638	ST8SIA5	0.0061628013
ENSG00000071539	TRIP13	0.0061629047
ENSG00000136514	RTP4	0.006167574
ENSG00000138018	SELENOI	0.006174913
ENSG00000174718	KIAA1551	0.0061834534
ENSG00000186854	TRABD2A	0.0061926725
ENSG00000074964	ARHGEF10L	0.006220572
ENSG00000113083	LOX	0.006220572
ENSG00000021355	SERPINB1	0.0062225205
ENSG00000132382	MYBBP1A	0.0062225205
ENSG00000100138	SNU13	0.006242046
ENSG00000095002	MSH2	0.0063007018
ENSG00000133316	WDR74	0.0063007018
ENSG00000112578	BYSL	0.0063007018
ENSG00000167880	EVPL	0.006355364
ENSG00000138660	AP1AR	0.0064367256
ENSG00000213250	RBMS2P1	0.006456932
ENSG00000254726	MEX3A	0.006469118
ENSG00000174136	RGMB	0.0065386845
ENSG00000140650	PMM2	0.0065441746
ENSG00000197054	ZNF763	0.0065441746
ENSG00000065357	DGKA	0.0065759267
ENSG00000133627	ACTR3B	0.0065924767
ENSG00000168386	FILIP1L	0.0065924767
ENSG00000163528	CHCHD4	0.0065950486
ENSG00000174010	KLHL15	0.006608982
ENSG00000019186	CYP24A1	0.006639185
ENSG00000135446	CDK4	0.0066593657
ENSG00000120158	RCL1	0.006660763
ENSG00000280055	TMEM75	0.006660763
ENSG00000153976	HS3ST3A1	0.0066745444
ENSG00000154764	WNT7A	0.006713111
ENSG00000126215	XRCC3	0.0067191757
ENSG00000183018	SPNS2	0.0067191757
ENSG00000214207	KRT18P10	0.0067397696
ENSG00000204149	AGAP6	0.0067532985
ENSG00000104907	TRMT1	0.0067661456
ENSG00000100462	PRMT5	0.0067661456
ENSG00000136933	RABEPK	0.0067661456
ENSG00000135899	SP110	0.0067661456
ENSG00000073905	VDAC1P1	0.0067661456
ENSG00000168994	PXDC1	0.0067661456
ENSG00000198125	MB	0.006770415
ENSG00000131037	EPS8L1	0.006770415
ENSG00000041353	RAB27B	0.006773569
ENSG00000051341	POLQ	0.0068334737
ENSG00000146263	MMS22L	0.006843272
ENSG00000261373	VPS9D1-AS1	0.006860704
ENSG00000089356	FXYD3	0.0068660853
ENSG00000138074	SLC5A6	0.0068959636
ENSG00000198682	PAPSS2	0.006905869
ENSG00000198691	ABCA4	0.006911287
ENSG00000178750	STX19	0.00691694
ENSG00000097096	SYDE2	0.00692564
ENSG00000165527	ARF6	0.0069328034
ENSG00000143493	INTS7	0.0069328034
ENSG00000169067	ACTBL2	0.006943157
ENSG00000175414	ARL10	0.006992976
ENSG00000236972	FABP5P1	0.006992976
ENSG00000107738	C10orf54	0.0070313136
ENSG00000010295	IFFO1	0.007062614
ENSG00000198513	ATL1	0.0071106977
ENSG00000204175	GPRIN2	0.0071318224
ENSG00000023171	GRAMD1B	0.0071318224
ENSG00000170421	KRT8	0.007206006
ENSG00000163947	ARHGEF3	0.007206006
ENSG00000141994	DUS3L	0.0072060777
ENSG00000012822	CALCOCO1	0.0072060777
ENSG00000221995	TIAF1	0.007215412
ENSG00000132768	DPH2	0.0072218715
ENSG00000143434	SEMA6C	0.0072218715
ENSG00000174206	C12orf66	0.0072249677
ENSG00000165060	FXN	0.0072251703
ENSG00000118894	EEF2KMT	0.0072441013
ENSG00000211451	GNRHR2	0.007270347
ENSG00000164125	FAM198B	0.0072934534
ENSG00000164920	OSR2	0.007336263
ENSG00000174173	TRMT10C	0.007392442
ENSG00000213918	DNASE1	0.007392442
ENSG00000158050	DUSP2	0.007392442
ENSG00000260010	ZNF720P1	0.0074094883
ENSG00000171223	JUNB	0.0074199573
ENSG00000181004	BBS12	0.0074199573
ENSG00000005001	PRSS22	0.0074424297
ENSG00000139636	LMBR1L	0.0074430266
ENSG00000173947	PIFO	0.007454731
ENSG00000133302	SLF1	0.00746445
ENSG00000162062	C16orf59	0.007490525
ENSG00000177000	MTHFR	0.007532483
ENSG00000104946	TBC1D17	0.007533853
ENSG00000120278	PLEKHG1	0.007554362
ENSG00000168003	SLC3A2	0.007554362
ENSG00000136270	TBRG4	0.007559122
ENSG00000095585	BLNK	0.007559122
ENSG00000242562	DCAF13P1	0.007595633
ENSG00000120254	MTHFD1L	0.0076019727
ENSG00000047634	SCML1	0.007625966
ENSG00000205420	KRT6A	0.007625966
ENSG00000100575	TIMM9	0.0076308306
ENSG00000196593	ANKRD20A19P	0.007673078
ENSG00000013364	MVP	0.0076742996
ENSG00000140505	CYP1A2	0.007710925
ENSG00000164109	MAD2L1	0.007752723
ENSG00000007866	TEAD3	0.0077755945
ENSG00000182791	CCDC87	0.00781213
ENSG00000172201	ID4	0.00781213
ENSG00000170989	S1PR1	0.00781213
ENSG00000204540	PSORS1C1	0.00781213
ENSG00000064205	WISP2	0.007849557
ENSG00000080345	RIF1	0.007861988
ENSG00000179598	PLD6	0.00786364
ENSG00000243646	IL10RB	0.007869081
ENSG00000172115	CYCS	0.007870261
ENSG00000068024	HDAC4	0.00788856
ENSG00000083635	NUFIP1	0.00788856
ENSG00000213771	KRT8P37	0.00788856
ENSG00000243207	PPAN-P2RY11	0.00788856
ENSG00000122870	BICC1	0.00788856
ENSG00000162851	TFB2M	0.007901945
ENSG00000152766	ANKRD22	0.007901945
ENSG00000173239	LIPM	0.007901945
ENSG00000231341	VDAC1P6	0.007903122
ENSG00000131323	TRAF3	0.007924633
ENSG00000111344	RASAL1	0.0079568485
ENSG00000037897	METTL1	0.007980241
ENSG00000152784	PRDM8	0.007982229
ENSG00000131203	IDO1	0.007987258
ENSG00000129194	SOX15	0.007994408
ENSG00000050767	COL23A1	0.008000356
ENSG00000184669	OR7E14P	0.008002832
ENSG00000114315	HES1	0.008002832
ENSG00000237330	RNF223	0.008002832
ENSG00000162981	FAM84A	0.008002832
ENSG00000014257	ACPP	0.008002832
ENSG00000151746	BICD1	0.008019247
ENSG00000163584	RPL22L1	0.008021953
ENSG00000232742	RHOQP2	0.008048775
ENSG00000144589	STK11IP	0.008048775
ENSG00000126947	ARMCX1	0.008048775
ENSG00000225778	PROSER2-AS1	0.008048775
ENSG00000166589	CDH16	0.008048775
ENSG00000114796	KLHL24	0.008072506
ENSG00000079482	OPHN1	0.008074178
ENSG00000140284	SLC27A2	0.008074178
ENSG00000164949	GEM	0.008081346
ENSG00000162366	PDZK1IP1	0.008093844
ENSG00000147224	PRPS1	0.008105764
ENSG00000120942	UBIAD1	0.008105764
ENSG00000118707	TGIF2	0.008124074
ENSG00000135632	SMYD5	0.008186725
ENSG00000114767	RRP9	0.008189453
ENSG00000030419	IKZF2	0.008194789
ENSG00000237289	CKMT1B	0.008218272
ENSG00000123815	COQ8B	0.008218272
ENSG00000141456	PELP1	0.0082255015
ENSG00000153292	ADGRF1	0.0082255015
ENSG00000128011	LRFN1	0.0082255015
ENSG00000013523	ANGEL1	0.008226517
ENSG00000119608	PROX2	0.008251539
ENSG00000236859	NIFK-AS1	0.008267728
ENSG00000173848	NET1	0.008300494
ENSG00000139083	ETV6	0.008351474
ENSG00000250312	ZNF718	0.008351474
ENSG00000213943	KRT18P17	0.008351474
ENSG00000226631	SLC9A3P3	0.0084041795
ENSG00000126752	SSX1	0.008404793
ENSG00000136718	IMP4	0.008408074
ENSG00000258647	LINC00930	0.008450348
ENSG00000155846	PPARGC1B	0.00845443
ENSG00000172738	TMEM217	0.008483991
ENSG00000125247	TMTC4	0.008487237
ENSG00000138623	SEMA7A	0.008488606
ENSG00000166140	ZFYVE19	0.008584955
ENSG00000130775	THEMIS2	0.008588738
ENSG00000109576	AADAT	0.008596026
ENSG00000050165	DKK3	0.008596026
ENSG00000133216	EPHB2	0.0086104935
ENSG00000102743	SLC25A15	0.008614027
ENSG00000095587	TLL2	0.008614027
ENSG00000165474	GJB2	0.008620677
ENSG00000088002	SULT2B1	0.008620677
ENSG00000234964	FABP5P7	0.008620677
ENSG00000214282	KRT8P14	0.008620677
ENSG00000129116	PALLD	0.008648901
ENSG00000117597	DIEXF	0.008648901
ENSG00000129911	KLF16	0.008648901
ENSG00000179761	PIPOX	0.008648901
ENSG00000259330	INAFM2	0.008658852
ENSG00000160214	RRP1	0.008760741
ENSG00000251664	PCDHA12	0.008778292
ENSG00000105447	GRWD1	0.008778292
ENSG00000132164	SLC6A11	0.008778292
ENSG00000163995	ABLIM2	0.008778292
ENSG00000058335	RASGRF1	0.008778292
ENSG00000118965	WDR35	0.008822376
ENSG00000171124	FUT3	0.0088313995
ENSG00000228976	SUMO2P8	0.008831694
ENSG00000118515	SGK1	0.008846971
ENSG00000150990	DHX37	0.008858914
ENSG00000139289	PHLDA1	0.008936661
ENSG00000132357	CARD6	0.008947132
ENSG00000127824	TUBA4A	0.008949787
ENSG00000070718	AP3M2	0.009023471
ENSG00000235454	HAUS6P3	0.009023471
ENSG00000142686	C1orf216	0.009053428
ENSG00000104140	RHOV	0.009053428
ENSG00000086065	CHMP5	0.009068547
ENSG00000196369	SRGAP2B	0.009073963
ENSG00000132517	SLC52A1	0.009073963
ENSG00000182612	TSPAN10	0.009079912
ENSG00000080839	RBL1	0.009104479
ENSG00000124212	PTGIS	0.009107811
ENSG00000186204	CYP4F12	0.009107811
ENSG00000138061	CYP1B1	0.009124088
ENSG00000108669	CYTH1	0.00915243
ENSG00000185112	FAM43A	0.00915243
ENSG00000109534	GAR1	0.0091756405
ENSG00000128594	LRRC4	0.0091756405
ENSG00000164182	NDUFAF2	0.009193037
ENSG00000132003	ZSWIM4	0.009202011
ENSG00000101596	SMCHD1	0.009222831
ENSG00000230777	RPS29P5	0.009222831
ENSG00000186416	NKRF	0.0092233
ENSG00000186594	MIR22HG	0.0092233
ENSG00000156500	FAM122C	0.009225948
ENSG00000234737	KRT18P15	0.009225948
ENSG00000124787	RPP40	0.009225948
ENSG00000073756	PTGS2	0.009225948
ENSG00000164972	C9orf24	0.009257192
ENSG00000185818	NAT8L	0.009261274
ENSG00000109519	GRPEL1	0.009298248
ENSG00000172164	SNTB1	0.009298248
ENSG00000153721	CNKSR3	0.009318393
ENSG00000180509	KCNE1	0.009333045
ENSG00000135763	URB2	0.009351353
ENSG00000164236	ANKRD33B	0.009357198
ENSG00000099864	PALM	0.00937061
ENSG00000154252	GAL3ST2	0.009379711
ENSG00000173638	SLC19A1	0.009387465
ENSG00000015133	CCDC88C	0.009388299
ENSG00000125531	FNDC11	0.009388299
ENSG00000182809	CRIP2	0.009409447
ENSG00000139514	SLC7A1	0.009415906
ENSG00000135363	LMO2	0.009495981
ENSG00000165572	KBTBD6	0.009500977
ENSG00000155100	OTUD6B	0.009500977
ENSG00000136867	SLC31A2	0.009500977
ENSG00000251348	HSPD1P11	0.009500977
ENSG00000197461	PDGFA	0.00951739
ENSG00000011638	TMEM159	0.009540163
ENSG00000145375	SPATA5	0.009542892
ENSG00000110987	BCL7A	0.009548965
ENSG00000159259	CHAF1B	0.009557732
ENSG00000160789	LMNA	0.009559055
ENSG00000112365	ZBTB24	0.0095641175
ENSG00000186687	LYRM7	0.0095988065
ENSG00000154822	PLCL2	0.0095988065
ENSG00000183496	MEX3B	0.009602631
ENSG00000135316	SYNCRIP	0.009605901
ENSG00000101938	CHRDL1	0.009621611
ENSG00000184564	SLITRK6	0.009632948
ENSG00000137648	TMPRSS4	0.009651109
ENSG00000196781	TLE1	0.009730539
ENSG00000112242	E2F3	0.009741348
ENSG00000112394	SLC16A10	0.009741348
ENSG00000186442	KRT3	0.009762062
ENSG00000161547	SRSF2	0.009768475
ENSG00000132646	PCNA	0.009768475
ENSG00000169247	SH3TC2	0.009768475
ENSG00000088726	TMEM40	0.009768475
ENSG00000198208	RPS6KL1	0.009786507
ENSG00000095319	NUP188	0.009805504
ENSG00000171466	ZNF562	0.0098076835
ENSG00000101546	RBFA	0.0098197125
ENSG00000114686	MRPL3	0.0098197125
ENSG00000106560	GIMAP2	0.0098197125
ENSG00000271602	KRT8P49	0.0098197125
ENSG00000110104	CCDC86	0.009884588
ENSG00000163683	SMIM14	0.009884588
ENSG00000112759	SLC29A1	0.009895952
ENSG00000136542	GALNT5	0.009921524
ENSG00000101213	PTK6	0.009964179
ENSG00000154743	TSEN2	0.010004426
ENSG00000151131	C12orf45	0.010028165
ENSG00000198498	TMA16	0.010052935
ENSG00000196562	SULF2	0.010052935
ENSG00000196756	SNHG17	0.0100932075
ENSG00000109084	TMEM97	0.010097084
ENSG00000265972	TXNIP	0.010239459
ENSG00000201499	RNU6-312P	0.010287983
ENSG00000240184	PCDHGC3	0.010296815
ENSG00000076513	ANKRD13A	0.010296815
ENSG00000093009	CDC45	0.010296815
ENSG00000118412	CASP8AP2	0.010296815
ENSG00000136352	NKX2-1	0.010296815
ENSG00000138166	DUSP5	0.010346465
ENSG00000171345	KRT19	0.010435537
ENSG00000111653	ING4	0.010436809
ENSG00000073536	NLE1	0.010467337
ENSG00000168301	KCTD6	0.01051452
ENSG00000131470	PSMC3IP	0.01051452
ENSG00000205488	CALML3-AS1	0.01051452
ENSG00000110660	SLC35F2	0.010514861
ENSG00000135480	KRT7	0.010541466
ENSG00000047597	XK	0.010552861
ENSG00000153294	ADGRF4	0.010640216
ENSG00000117016	RIMS3	0.010658996
ENSG00000163689	C3orf67	0.010667822
ENSG00000137171	KLC4	0.01068517
ENSG00000129347	KRI1	0.010716194
ENSG00000169016	E2F6	0.010740046
ENSG00000232600	TONSL-AS1	0.010803772
ENSG00000180801	ARSJ	0.010803772
ENSG00000172073	TEX37	0.010803772
ENSG00000180098	TRNAU1AP	0.010806657
ENSG00000131061	ZNF341	0.010806657
ENSG00000113369	ARRDC3	0.0109069
ENSG00000197208	SLC22A4	0.0109069
ENSG00000134830	C5AR2	0.010921357
ENSG00000047648	ARHGAP6	0.0109215025
ENSG00000164929	BAALC	0.010935547
ENSG00000143476	DTL	0.010935547
ENSG00000205426	KRT81	0.010948537
ENSG00000250221	KRT8P32	0.0109605035
ENSG00000229186	ADAM1A	0.010977193
ENSG00000176273	SLC35G1	0.010991874
ENSG00000178363	CALML3	0.010991874
ENSG00000107949	BCCIP	0.010997261
ENSG00000137767	SQRDL	0.010997261
ENSG00000136274	NACAD	0.011101916
ENSG00000119946	CNNM1	0.011199354
ENSG00000158828	PINK1	0.011245919
ENSG00000114541	FRMD4B	0.011245919
ENSG00000169550	MUC15	0.011245919
ENSG00000145882	PCYOX1L	0.011280601
ENSG00000121690	DEPDC7	0.011282846
ENSG00000142920	AZIN2	0.011282846
ENSG00000257702	LBX2-AS1	0.011282846
ENSG00000169087	HSPBAP1	0.01129622
ENSG00000175305	CCNE2	0.011298055
ENSG00000169692	AGPAT2	0.01136159
ENSG00000156469	MTERF3	0.011480801
ENSG00000143382	ADAMTSL4	0.011502613
ENSG00000080031	PTPRH	0.011502613
ENSG00000117305	HMGCL	0.011562485
ENSG00000151693	ASAP2	0.01162903
ENSG00000178209	PLEC	0.011637365
ENSG00000283277	FBXO31	0.01163885
ENSG00000103356	EARS2	0.011656005
ENSG00000153207	AHCTF1	0.011700261
ENSG00000115616	SLC9A2	0.011727586
ENSG00000183010	PYCR1	0.011763135
ENSG00000239282	GATSL3	0.011778882
ENSG00000155897	ADCY8	0.011800185
ENSG00000146755	TRIM50	0.011807695
ENSG00000139722	VPS37B	0.011809108
ENSG00000258645	HSPE1P2	0.011827864
ENSG00000156675	RAB11FIP1	0.011928031
ENSG00000163235	TGFA	0.01194837
ENSG00000170801	HTRA3	0.01194837
ENSG00000139116	KIF21A	0.01196223
ENSG00000184368	MAP7D2	0.011965224
ENSG00000056998	GYG2	0.011965224
ENSG00000181788	SIAH2	0.011965224
ENSG00000134827	TCN1	0.011965224
ENSG00000196510	ANAPC7	0.012049005
ENSG00000151247	EIF4E	0.012049005
ENSG00000124802	EEF1E1	0.012049005
ENSG00000197905	TEAD4	0.012049005
ENSG00000111364	DDX55	0.012049005
ENSG00000105643	ARRDC2	0.012049005
ENSG00000162772	ATF3	0.012065118
ENSG00000141854	MISP3	0.012065118
ENSG00000153922	CHD1	0.012065172
ENSG00000100647	SUSD6	0.012105364
ENSG00000135414	GDF11	0.01218862
ENSG00000175445	LPL	0.0121925725
ENSG00000135828	RNASEL	0.012252549
ENSG00000255346	NOX5	0.012274862
ENSG00000230508	RPL19P21	0.0122880805
ENSG00000132330	SCLY	0.012451898
ENSG00000227300	KRT16P2	0.012457585
ENSG00000247077	PGAM5	0.012469141
ENSG00000117595	IRF6	0.012501919
ENSG00000125898	FAM110A	0.012501919
ENSG00000176170	SPHK1	0.012501919
ENSG00000100523	DDHD1	0.012555356
ENSG00000117877	CD3EAP	0.012585068
ENSG00000074696	HACD3	0.012589382
ENSG00000196352	CD55	0.012589382
ENSG00000232956	SNHG15	0.012655187
ENSG00000091428	RAPGEF4	0.012662361
ENSG00000198093	ZNF649	0.012678184
ENSG00000186017	ZNF566	0.012678184
ENSG00000198435	NRARP	0.012678184
ENSG00000170786	SDR16C5	0.01270155
ENSG00000060558	GNA15	0.01270155
ENSG00000162598	C1orf87	0.01270155
ENSG00000198000	NOL8	0.012712122
ENSG00000164733	CTSB	0.012732302
ENSG00000104537	ANXA13	0.012732302
ENSG00000130299	GTPBP3	0.01273755
ENSG00000251669	FAM86EP	0.0127590615
ENSG00000176046	NUPR1	0.012762648
ENSG00000137094	DNAJB5	0.012769502
ENSG00000205413	SAMD9	0.012769502
ENSG00000182223	ZAR1	0.012769502
ENSG00000267573	KRT8P5	0.012814306
ENSG00000166046	TCP11L2	0.012818303
ENSG00000011260	UTP18	0.012821925
ENSG00000171612	SLC25A33	0.012855319
ENSG00000171791	BCL2	0.012855319
ENSG00000189334	S100A14	0.012874025
ENSG00000143942	CHAC2	0.012935696
ENSG00000198056	PRIM1	0.012941027
ENSG00000161609	CCDC155	0.012970118
ENSG00000173267	SNCG	0.012970118
ENSG00000185760	KCNQ5	0.0129928235
ENSG00000142961	MOB3C	0.013029513
ENSG00000167747	C19orf48	0.013029513
ENSG00000228221	LINC00578	0.013036635
ENSG00000269343	ZNF587B	0.013045247
ENSG00000144120	TMEM177	0.013077135
ENSG00000156150	ALX3	0.01310808
ENSG00000203805	PLPP4	0.01310808
ENSG00000188820	FAM26F	0.013161252
ENSG00000198221	AFDN-AS1	0.0131944325
ENSG00000146858	ZC3HAV1L	0.013202864
ENSG00000144061	NPHP1	0.013206489
ENSG00000012048	BRCA1	0.013224853
ENSG00000145604	SKP2	0.013224853
ENSG00000188312	CENPP	0.013332858
ENSG00000089127	OAS1	0.013376535
ENSG00000140534	TICRR	0.013376535
ENSG00000114812	VIPR1	0.013443878
ENSG00000100490	CDKL1	0.013506041
ENSG00000100207	TCF20	0.013513406
ENSG00000164338	UTP15	0.013585485
ENSG00000170775	GPR37	0.013594019
ENSG00000140470	ADAMTS17	0.013594019
ENSG00000268234	FKBP4P6	0.013594019
ENSG00000160193	WDR4	0.01361217
ENSG00000130204	TOMM40	0.013634535
ENSG00000170442	KRT86	0.013663668
ENSG00000224531	SMIM13	0.013671021
ENSG00000138678	GPAT3	0.013710638
ENSG00000100426	ZBED4	0.013710638
ENSG00000196449	YRDC	0.013710638
ENSG00000187867	PALM3	0.013710638
ENSG00000148835	TAF5	0.013721722
ENSG00000103319	EEF2K	0.013740819
ENSG00000057657	PRDM1	0.013825415
ENSG00000156239	N6AMT1	0.013835808
ENSG00000186815	TPCN1	0.013932757
ENSG00000134070	IRAK2	0.013932757
ENSG00000142556	ZNF614	0.013974527
ENSG00000119771	KLHL29	0.013974527
ENSG00000156869	FRRS1	0.013974527
ENSG00000154451	GBP5	0.014010144
ENSG00000112276	BVES	0.014057769
ENSG00000111335	OAS2	0.014057769
ENSG00000128610	FEZF1	0.014059641
ENSG00000077152	UBE2T	0.014077756
ENSG00000146410	MTFR2	0.014135794
ENSG00000150991	UBC	0.014148916
ENSG00000136111	TBC1D4	0.014148916
ENSG00000230937	MIR205HG	0.014242865
ENSG00000153064	BANK1	0.014279618
ENSG00000168811	IL12A	0.014295224
ENSG00000163006	CCDC138	0.014299232
ENSG00000176641	RNF152	0.014299232
ENSG00000152782	PANK1	0.014305262
ENSG00000164951	PDP1	0.014317961
ENSG00000258659	TRIM34	0.014327782
ENSG00000171940	ZNF217	0.014328001
ENSG00000250444	CCT5P1	0.014332299
ENSG00000085491	SLC25A24	0.014332299
ENSG00000228794	LINC01128	0.014435789
ENSG00000141956	PRDM15	0.014476678
ENSG00000123595	RAB9A	0.014479573
ENSG00000165506	DNAAF2	0.014496859
ENSG00000101825	MXRA5	0.014496859
ENSG00000162746	FCRLB	0.014501042
ENSG00000084731	KIF3C	0.014549623
ENSG00000069956	MAPK6	0.014561157
ENSG00000170837	GPR27	0.014563136
ENSG00000103740	ACSBG1	0.0145690525
ENSG00000223023	Y_RNA	0.014608639
ENSG00000178718	RPP25	0.0146113895
ENSG00000205208	C4orf46	0.014616487
ENSG00000166886	NAB2	0.014616487
ENSG00000138792	ENPEP	0.014645891
ENSG00000196428	TSC22D2	0.014645891
ENSG00000140682	TGFB1I1	0.014645891
ENSG00000170100	ZNF778	0.01466274
ENSG00000131018	SYNE1	0.01466274
ENSG00000172458	IL17D	0.01466274
ENSG00000213856	VDAC1P2	0.01466274
ENSG00000125485	DDX31	0.01466274
ENSG00000254531	FLJ20021	0.01466274
ENSG00000169583	CLIC3	0.01466274
ENSG00000122194	PLG	0.01466274
ENSG00000168679	SLC16A4	0.014666135
ENSG00000126226	PCID2	0.014697228
ENSG00000124275	MTRR	0.01471907
ENSG00000130940	CASZ1	0.014778954
ENSG00000137513	NARS2	0.014923631
ENSG00000101384	JAG1	0.014944158
ENSG00000184787	UBE2G2	0.015069376
ENSG00000188505	NCCRP1	0.015077365
ENSG00000115598	IL1RL2	0.015077365
ENSG00000106351	AGFG2	0.015089876
ENSG00000137642	SORL1	0.015105852
ENSG00000225400	RAB28P5	0.01512686
ENSG00000255874	LINC00346	0.015147558
ENSG00000224520	KRT8P45	0.015147558
ENSG00000130810	PPAN	0.015185788
ENSG00000123552	USP45	0.01526351
ENSG00000198824	CHAMP1	0.01526351
ENSG00000075131	TIPIN	0.015320853
ENSG00000167535	CACNB3	0.01536543
ENSG00000181938	GINS3	0.015371379
ENSG00000164403	SHROOM1	0.01537213
ENSG00000066651	TRMT11	0.015424422
ENSG00000149115	TNKS1BP1	0.015463135
ENSG00000091136	LAMB1	0.015540435
ENSG00000024862	CCDC28A	0.015540435
ENSG00000255398	HCAR3	0.015589101
ENSG00000184584	TMEM173	0.0155997295
ENSG00000099917	MED15	0.015703306
ENSG00000188859	FAM78B	0.015717372
ENSG00000169302	STK32A	0.015795967
ENSG00000223891	OSER1-AS1	0.015805017
ENSG00000107371	EXOSC3	0.015819496
ENSG00000115112	TFCP2L1	0.015819496
ENSG00000168754	FAM178B	0.015819496
ENSG00000136244	IL6	0.015833903
ENSG00000107731	UNC5B	0.015907252
ENSG00000175229	GAL3ST3	0.015907252
ENSG00000171320	ESCO2	0.015907697
ENSG00000131781	FMO5	0.015914219
ENSG00000183527	PSMG1	0.015914219
ENSG00000129355	CDKN2D	0.015949849
ENSG00000130713	EXOSC2	0.01604434
ENSG00000242841	KRT8P35	0.016060948
ENSG00000140950	TLDC1	0.016161906
ENSG00000074276	CDHR2	0.016161906
ENSG00000141540	TTYH2	0.01626162
ENSG00000109184	DCUN1D4	0.016320951
ENSG00000132773	TOE1	0.016320951
ENSG00000136261	BZW2	0.016340783
ENSG00000187555	USP7	0.01636458
ENSG00000132821	VSTM2L	0.01636458
ENSG00000197191	CYSRT1	0.01642506
ENSG00000224728	IMPDH1P8	0.016469253
ENSG00000225526	MKRN2OS	0.016469253
ENSG00000163428	LRRC58	0.01648335
ENSG00000131127	ZNF141	0.016511736
ENSG00000165891	E2F7	0.016676888
ENSG00000143320	CRABP2	0.016676888
ENSG00000086544	ITPKC	0.016689261
ENSG00000182810	DDX28	0.016706245
ENSG00000115875	SRSF7	0.016746292
ENSG00000248919	ATP5J2-PTCD1	0.016759936
ENSG00000119285	HEATR1	0.016818773
ENSG00000172346	CSDC2	0.016891118
ENSG00000118655	DCLRE1B	0.016892876
ENSG00000104043	ATP8B4	0.016892876
ENSG00000117115	PADI2	0.016962253
ENSG00000135966	TGFBRAP1	0.016967993
ENSG00000156521	TYSND1	0.016967993
ENSG00000264672	SEPT4-AS1	0.01698042
ENSG00000089195	TRMT6	0.017009513
ENSG00000172725	CORO1B	0.01701239
ENSG00000213089	PDCL3P5	0.01707088
ENSG00000144161	ZC3H8	0.017085444
ENSG00000100968	NFATC4	0.017085444
ENSG00000105880	DLX5	0.017121268
ENSG00000142910	TINAGL1	0.017246218
ENSG00000155269	GPR78	0.017301114
ENSG00000103876	FAH	0.017301114
ENSG00000237512	UNC5B-AS1	0.017301114
ENSG00000213928	IRF9	0.017333608
ENSG00000132661	NXT1	0.017359441
ENSG00000261455	LINC01003	0.01737082
ENSG00000086712	TXLNG	0.017385246
ENSG00000186523	FAM86B1	0.017385246
ENSG00000184381	PLA2G6	0.017417748
ENSG00000123159	GIPC1	0.017445168
ENSG00000170271	FAXDC2	0.017479641
ENSG00000116885	OSCP1	0.017591532
ENSG00000186832	KRT16	0.01774223
ENSG00000164300	SERINC5	0.017947717
ENSG00000105204	DYRK1B	0.017947717
ENSG00000240204	SMKR1	0.017947717
ENSG00000115041	KCNIP3	0.017961832
ENSG00000113460	BRIX1	0.018002793
ENSG00000152147	GEMIN6	0.01804151
ENSG00000134762	DSC3	0.01804151
ENSG00000217950	NOC2LP2	0.01804151
ENSG00000170345	FOS	0.01804151
ENSG00000239672	NME1	0.018042278
ENSG00000144481	TRPM8	0.018055076
ENSG00000165194	PCDH19	0.018077945
ENSG00000168269	FOXI1	0.018156594
ENSG00000147874	HAUS6	0.01818604
ENSG00000115380	EFEMP1	0.01818604
ENSG00000254445	HSPB2-C11orf52	0.01818604
ENSG00000161813	LARP4	0.018298667
ENSG00000171943	SRGAP2C	0.018355213
ENSG00000234602	MCIDAS	0.018369848
ENSG00000136802	LRRC8A	0.01837982
ENSG00000154928	EPHB1	0.01837982
ENSG00000078295	ADCY2	0.018443681
ENSG00000179082	C9orf106	0.018443681
ENSG00000142675	CNKSR1	0.018450812
ENSG00000141655	TNFRSF11A	0.018553615
ENSG00000164023	SGMS2	0.018581139
ENSG00000176971	FIBIN	0.018582791
ENSG00000119684	MLH3	0.018678969
ENSG00000177875	CCDC184	0.01870186
ENSG00000101292	PROKR2	0.01870186
ENSG00000145414	NAF1	0.0187125
ENSG00000176855	KRT18P28	0.018865328
ENSG00000145675	PIK3R1	0.018920446
ENSG00000128805	ARHGAP22	0.018920446
ENSG00000049540	ELN	0.018920446
ENSG00000102879	CORO1A	0.018946176
ENSG00000249850	KRT18P31	0.019038549
ENSG00000258186	SLC7A5P2	0.019066757
ENSG00000176903	PNMA1	0.019084642
ENSG00000143643	TTC13	0.019270085
ENSG00000077348	EXOSC5	0.019270085
ENSG00000134668	SPOCD1	0.019270085
ENSG00000205356	TECPR1	0.01931234
ENSG00000168496	FEN1	0.01940696
ENSG00000163710	PCOLCE2	0.019454494
ENSG00000104237	RP1	0.019495862
ENSG00000229241	PNPT1P1	0.019510789
ENSG00000011422	PLAUR	0.019538904
ENSG00000230453	ANKRD18B	0.019564182
ENSG00000138030	KHK	0.01958213
ENSG00000152229	PSTPIP2	0.01959819
ENSG00000227001	NBPF2P	0.019604342
ENSG00000175920	DOK7	0.019715095
ENSG00000134987	WDR36	0.019734731
ENSG00000163918	RFC4	0.019755121
ENSG00000169860	P2RY1	0.019775398
ENSG00000173013	CCDC96	0.019782355
ENSG00000136492	BRIP1	0.019861966
ENSG00000135144	DTX1	0.019923769
ENSG00000105327	BBC3	0.019923769
ENSG00000119681	LTBP2	0.019923769
ENSG00000182584	ACTL10	0.01994945
ENSG00000175294	CATSPER1	0.019982357
ENSG00000104626	ERI1	0.020020949
ENSG00000221963	APOL6	0.020101404
ENSG00000184979	USP18	0.020101404
ENSG00000175772	LINC01106	0.020156654
ENSG00000196081	ZNF724	0.020156654
ENSG00000168070	MAJIN	0.020156654
ENSG00000138658	ZGRF1	0.0201844
ENSG00000101940	WDR13	0.02030939
ENSG00000172292	CERS6	0.02030939
ENSG00000111300	NAA25	0.02030939
ENSG00000117174	ZNHIT6	0.02030939
ENSG00000121966	CXCR4	0.02030939
ENSG00000131016	AKAP12	0.020311862
ENSG00000236144	TMEM147-AS1	0.02033574
ENSG00000112218	GPR63	0.020388136
ENSG00000046604	DSG2	0.02039671
ENSG00000166780	C16orf45	0.02041367
ENSG00000173212	MAB21L3	0.020431641
ENSG00000109101	FOXN1	0.020452091
ENSG00000263155	MYZAP	0.020543331
ENSG00000141076	UTP4	0.020589205
ENSG00000273259	SERPINA3	0.020589205
ENSG00000135045	C9orf40	0.020624833
ENSG00000139112	GABARAPL1	0.020712938
ENSG00000136155	SCEL	0.0207202
ENSG00000175793	SFN	0.020753192
ENSG00000277161	PIGW	0.02090206
ENSG00000118432	CNR1	0.02090206
ENSG00000156398	SFXN2	0.020945981
ENSG00000165819	METTL3	0.021001928
ENSG00000183814	LIN9	0.021171892
ENSG00000160111	CPAMD8	0.02124565
ENSG00000278080	SPDYE15P	0.02124565
ENSG00000005238	FAM214B	0.021391891
ENSG00000150281	CTF1	0.021403326
ENSG00000177189	RPS6KA3	0.021409625
ENSG00000148426	PROSER2	0.021409625
ENSG00000166348	USP54	0.021471253
ENSG00000075223	SEMA3C	0.021471253
ENSG00000103326	CAPN15	0.021541744
ENSG00000183647	ZNF530	0.021558462
ENSG00000125508	SRMS	0.021651423
ENSG00000223773	CD99P1	0.021671595
ENSG00000196754	S100A2	0.02168459
ENSG00000224511	LINC00365	0.02169094
ENSG00000109929	SC5D	0.021746544
ENSG00000157554	ERG	0.021746544
ENSG00000136689	IL1RN	0.021778928
ENSG00000184916	JAG2	0.021854894
ENSG00000154328	NEIL2	0.021854894
ENSG00000188761	BCL2L15	0.021854894
ENSG00000244752	CRYBB2	0.021925712
ENSG00000149577	SIDT2	0.02194956
ENSG00000174307	PHLDA3	0.02194956
ENSG00000198108	CHSY3	0.02194956
ENSG00000168280	KIF5C	0.02196181
ENSG00000177455	CD19	0.02196181
ENSG00000180769	WDFY3-AS2	0.022042923
ENSG00000186871	ERCC6L	0.022050323
ENSG00000265763	ZNF488	0.022050323
ENSG00000267799	MAN1A2P1	0.022050323
ENSG00000135362	PRR5L	0.022115402
ENSG00000230067	HSPD1P6	0.022155412
ENSG00000164323	CFAP97	0.022155412
ENSG00000131351	HAUS8	0.022245025
ENSG00000047346	FAM214A	0.022310635
ENSG00000247596	TWF2	0.022310635
ENSG00000207652	MIR621	0.022310635
ENSG00000118729	CASQ2	0.022319743
ENSG00000120800	UTP20	0.02232818
ENSG00000171723	GPHN	0.022369627
ENSG00000148459	PDSS1	0.022369627
ENSG00000175895	PLEKHF2	0.022374181
ENSG00000239521	GATS	0.022412464
ENSG00000116711	PLA2G4A	0.022415757
ENSG00000111728	ST8SIA1	0.02249108
ENSG00000162413	KLHL21	0.022501256
ENSG00000162520	SYNC	0.022510115
ENSG00000145715	RASA1	0.022555439
ENSG00000138669	PRKG2	0.02261695
ENSG00000213608	SLC25A14P1	0.02261695
ENSG00000124224	PPP4R1L	0.022652797
ENSG00000159147	DONSON	0.022654261
ENSG00000182957	SPATA13	0.022654261
ENSG00000100029	PES1	0.02265732
ENSG00000198301	SDAD1	0.02265732
ENSG00000130045	NXNL2	0.02271779
ENSG00000134258	VTCN1	0.022720618
ENSG00000230487	PSMG3-AS1	0.022831736
ENSG00000108511	HOXB6	0.022842968
ENSG00000169933	FRMPD4	0.022853812
ENSG00000204685	STARD7-AS1	0.022904865
ENSG00000106829	TLE4	0.02299102
ENSG00000152256	PDK1	0.02299102
ENSG00000183153	GJD3	0.023084717
ENSG00000100372	SLC25A17	0.023120759
ENSG00000002587	HS3ST1	0.023120759
ENSG00000176208	ATAD5	0.02314422
ENSG00000083454	P2RX5	0.023152605
ENSG00000164430	MB21D1	0.023164412
ENSG00000167858	TEKT1	0.023164412
ENSG00000149571	KIRREL3	0.023219045
ENSG00000243716	NPIPB5	0.023229962
ENSG00000178038	ALS2CL	0.02324136
ENSG00000112320	SOBP	0.023259817
ENSG00000184160	ADRA2C	0.023271896
ENSG00000103550	KNOP1	0.023301026
ENSG00000256269	HMBS	0.023301026
ENSG00000104892	KLC3	0.023301026
ENSG00000236044	FABP5P2	0.023335185
ENSG00000197714	ZNF460	0.023351587
ENSG00000002933	TMEM176A	0.023375211
ENSG00000101134	DOK5	0.023375211
ENSG00000277778	PGM5P2	0.02348106
ENSG00000232803	SLCO4A1-AS1	0.02358106
ENSG00000197147	LRRC8B	0.023586268
ENSG00000234494	SP2-AS1	0.023681281
ENSG00000166261	ZNF202	0.023788786
ENSG00000152785	BMP3	0.023797685
ENSG00000108846	ABCC3	0.023871308
ENSG00000004799	PDK4	0.023942117
ENSG00000244211	PDZK1P1	0.023942117
ENSG00000076351	SLC46A1	0.0239804
ENSG00000126790	L3HYPDH	0.024017612
ENSG00000236088	COX10-AS1	0.024089146
ENSG00000185710	SMG1P4	0.024089146
ENSG00000198155	ZNF876P	0.024215719
ENSG00000154914	USP43	0.024375074
ENSG00000155393	HEATR3	0.024379704
ENSG00000175054	ATR	0.02440794
ENSG00000068654	POLR1A	0.024522707
ENSG00000014914	MTMR11	0.024546133
ENSG00000204152	TIMM23B	0.024575628
ENSG00000099994	SUSD2	0.024579594
ENSG00000114626	ABTB1	0.024579594
ENSG00000035664	DAPK2	0.024579594
ENSG00000143631	FLG	0.024579594
ENSG00000237054	PRMT5-AS1	0.024590826
ENSG00000124006	OBSL1	0.024590826
ENSG00000163449	TMEM169	0.024590826
ENSG00000168743	NPNT	0.024643017
ENSG00000116132	PRRX1	0.024656907
ENSG00000155016	CYP2U1	0.024720505
ENSG00000136897	MRPL50	0.024720505
ENSG00000016402	IL20RA	0.024801942
ENSG00000123892	RAB38	0.024811462
ENSG00000183850	ZNF730	0.024811462
ENSG00000116514	RNF19B	0.024831908
ENSG00000153044	CENPH	0.024865009
ENSG00000163349	HIPK1	0.024930773
ENSG00000155850	SLC26A2	0.024971638
ENSG00000175984	DENND2C	0.02530103
ENSG00000213071	LPAL2	0.02530103
ENSG00000184178	SCFD2	0.02530729
ENSG00000187522	HSPA14	0.025347099
ENSG00000083093	PALB2	0.025396131
ENSG00000136010	ALDH1L2	0.025396131
ENSG00000231445	TIMM8AP1	0.025396293
ENSG00000105926	MPP6	0.025477221
ENSG00000125378	BMP4	0.025496602
ENSG00000165125	TRPV6	0.025503386
ENSG00000158552	ZFAND2B	0.025505453
ENSG00000127220	ABHD8	0.025557952
ENSG00000139182	CLSTN3	0.025579628
ENSG00000106305	AIMP2	0.025664758
ENSG00000243566	UPK3B	0.025664758
ENSG00000255650	FAM222A-AS1	0.025676595
ENSG00000170955	PRKCDBP	0.025733823
ENSG00000179715	PCED1B	0.025733823
ENSG00000109625	CPZ	0.025740836
ENSG00000103528	SYT17	0.025799448
ENSG00000162769	FLVCR1	0.025799448
ENSG00000184261	KCNK12	0.025799448
ENSG00000112299	VNN1	0.025820669
ENSG00000207460	SNORD116-19	0.025894124
ENSG00000179071	CCDC89	0.025920376
ENSG00000221866	PLXNA4	0.026022399
ENSG00000169203	NPIPB12	0.02603688
ENSG00000064787	BCAS1	0.026039941
ENSG00000197506	SLC28A3	0.02623788
ENSG00000154645	CHODL	0.026360048
ENSG00000111581	NUP107	0.02641549
ENSG00000266235	MIR3176	0.026420472
ENSG00000172840	PDP2	0.026442384
ENSG00000147679	UTP23	0.026464028
ENSG00000116455	WDR77	0.026464028
ENSG00000180861	LINC01559	0.026477976
ENSG00000232973	CYP1B1-AS1	0.026507903
ENSG00000100906	NFKBIA	0.026507903
ENSG00000148296	SURF6	0.026554443
ENSG00000198015	MRPL42	0.026634982
ENSG00000186007	LEMD1	0.02664249
ENSG00000228716	DHFR	0.026708284
ENSG00000170779	CDCA4	0.026721679
ENSG00000229091	HSPA8P8	0.026721679
ENSG00000184220	CMSS1	0.026747035
ENSG00000158445	KCNB1	0.026747035
ENSG00000250162	CSNK1A1P3	0.026747035
ENSG00000235173	HGH1	0.026821677
ENSG00000177602	GSG2	0.026947733
ENSG00000151882	CCL28	0.026973821
ENSG00000261236	BOP1	0.027017746
ENSG00000197956	S100A6	0.027094847
ENSG00000118946	PCDH17	0.027094847
ENSG00000204103	MAFB	0.0271035
ENSG00000124302	CHST8	0.027148345
ENSG00000145194	ECE2	0.027315293
ENSG00000242125	SNHG3	0.027315293
ENSG00000130038	CRACR2A	0.027369084
ENSG00000131368	MRPS25	0.027395958
ENSG00000143110	C1orf162	0.027403008
ENSG00000196189	SEMA4A	0.02740402
ENSG00000181472	ZBTB2	0.027432116
ENSG00000165495	PKNOX2	0.027444081
ENSG00000131153	GINS2	0.027470134
ENSG00000183128	CALHM3	0.027594704
ENSG00000267796	LIN37	0.027632533
ENSG00000013573	DDX11	0.027682314
ENSG00000101871	MID1	0.027682314
ENSG00000137273	FOXF2	0.027682314
ENSG00000144909	OSBPL11	0.027682314
ENSG00000108021	FAM208B	0.027682314
ENSG00000278811	LINC00624	0.027682314
ENSG00000184012	TMPRSS2	0.027711092
ENSG00000149212	SESN3	0.027716171
ENSG00000168116	KIAA1586	0.027892102
ENSG00000131015	ULBP2	0.027892102
ENSG00000220201	ZGLP1	0.02790689
ENSG00000138593	SECISBP2L	0.027940668
ENSG00000111644	ACRBP	0.027940668
ENSG00000127423	AUNIP	0.028042708
ENSG00000173706	HEG1	0.028124366
ENSG00000143001	TMEM61	0.028124366
ENSG00000125459	MSTO1	0.028274804
ENSG00000198797	BRINP2	0.028361974
ENSG00000162433	AK4	0.028464675
ENSG00000168646	AXIN2	0.028464675
ENSG00000241360	PDXP	0.028464675
ENSG00000119938	PPP1R3C	0.028611451
ENSG00000112419	PHACTR2	0.028643167
ENSG00000139318	DUSP6	0.028699761
ENSG00000149575	SCN2B	0.028699761
ENSG00000174928	C3orf33	0.028767256
ENSG00000204539	CDSN	0.028777575
ENSG00000101333	PLCB4	0.02904024
ENSG00000140443	IGF1R	0.029063825
ENSG00000239887	C1orf226	0.029251963
ENSG00000119866	BCL11A	0.029463641
ENSG00000132535	DLG4	0.029508304
ENSG00000172005	MAL	0.02954058
ENSG00000255185	PDXDC2P	0.029561253
ENSG00000204946	ZNF783	0.029561592
ENSG00000204856	FAM216A	0.029572193
ENSG00000118596	SLC16A7	0.029595817
ENSG00000101144	BMP7	0.0296097
ENSG00000154814	OXNAD1	0.029619616
ENSG00000226562	CYP4F26P	0.029643508
ENSG00000143751	SDE2	0.029654358
ENSG00000130119	GNL3L	0.029726852
ENSG00000177283	FZD8	0.029856822
ENSG00000146070	PLA2G7	0.030361643
ENSG00000180730	SHISA2	0.030395336
ENSG00000250033	SLC7A11-AS1	0.030395336
ENSG00000240280	TCAM1P	0.030395336
ENSG00000188133	TMEM215	0.030395336
ENSG00000104827	CGB3	0.030404368
ENSG00000078114	NEBL	0.03049661
ENSG00000103056	SMPD3	0.030548606
ENSG00000088854	C20orf194	0.03059389
ENSG00000047662	FAM184B	0.030667456
ENSG00000276045	ORAI1	0.030724544
ENSG00000102886	GDPD3	0.030724544
ENSG00000171488	LRRC8C	0.030724544
ENSG00000091073	DTX2	0.030758044
ENSG00000158571	PFKFB1	0.030758044
ENSG00000093217	XYLB	0.030951448
ENSG00000144290	SLC4A10	0.030951448
ENSG00000105173	CCNE1	0.030961882
ENSG00000223345	HIST2H2BA	0.0309954
ENSG00000281332	LINC00997	0.0309954
ENSG00000105227	PRX	0.031089665
ENSG00000166166	TRMT61A	0.031103551
ENSG00000204519	ZNF551	0.031103551
ENSG00000091622	PITPNM3	0.031103551
ENSG00000189280	GJB5	0.031103551
ENSG00000142765	SYTL1	0.031148132
ENSG00000161653	NAGS	0.031173384
ENSG00000197472	ZNF695	0.031205814
ENSG00000187720	THSD4	0.031207444
ENSG00000145332	KLHL8	0.031312115
ENSG00000108244	KRT23	0.031728562
ENSG00000070785	EIF2B3	0.031747635
ENSG00000181754	AMIGO1	0.031810332
ENSG00000148677	ANKRD1	0.03185617
ENSG00000170423	KRT78	0.031879432
ENSG00000142609	CFAP74	0.031930365
ENSG00000140199	SLC12A6	0.03203873
ENSG00000237975	FLG-AS1	0.03209172
ENSG00000123427	METTL21B	0.032096323
ENSG00000167037	SGSM1	0.032096323
ENSG00000127903	ZNF835	0.03224147
ENSG00000197753	LHFPL5	0.03226405
ENSG00000111716	LDHB	0.03228474
ENSG00000257790	EIF4A1P4	0.03228474
ENSG00000275945	EIF3FP1	0.032300435
ENSG00000106123	EPHB6	0.032388825
ENSG00000121211	MND1	0.03250622
ENSG00000112312	GMNN	0.03250622
ENSG00000123700	KCNJ2	0.032507904
ENSG00000107833	NPM3	0.032558244
ENSG00000138311	ZNF365	0.03262925
ENSG00000149131	SERPING1	0.032640923
ENSG00000158711	ELK4	0.03277596
ENSG00000130751	NPAS1	0.03277596
ENSG00000172061	LRRC15	0.03277596
ENSG00000135114	OASL	0.032808635
ENSG00000184908	CLCNKB	0.032917384
ENSG00000108561	C1QBP	0.033015117
ENSG00000258153	HSPE1P4	0.033022866
ENSG00000137393	RNF144B	0.03322818
ENSG00000112159	MDN1	0.033418063
ENSG00000180957	PITPNB	0.03343817
ENSG00000164038	SLC9B2	0.033515405
ENSG00000049883	PTCD2	0.033587437
ENSG00000232838	PET117	0.033600163
ENSG00000223922	ASS1P2	0.033675715
ENSG00000111254	AKAP3	0.033740826
ENSG00000123810	B9D2	0.03377075
ENSG00000142197	DOPEY2	0.03378021
ENSG00000160072	ATAD3B	0.03380045
ENSG00000229676	ZNF492	0.033917177
ENSG00000060656	PTPRU	0.03394674
ENSG00000094916	CBX5	0.033984598
ENSG00000214076	CPSF1P1	0.0340371
ENSG00000138411	HECW2	0.03409028
ENSG00000269228	RPS27AP19	0.034102526
ENSG00000175322	ZNF519	0.034102526
ENSG00000054179	ENTPD2	0.034112837
ENSG00000070540	WIPI1	0.03412339
ENSG00000129757	CDKN1C	0.034125533
ENSG00000147576	ADHFE1	0.03415182
ENSG00000042493	CAPG	0.034152113
ENSG00000181924	COA4	0.034160346
ENSG00000183579	ZNRF3	0.034278996
ENSG00000102996	MMP15	0.034296483
ENSG00000198046	ZNF667	0.034296483
ENSG00000152270	PDE3B	0.034296483
ENSG00000258373	SLC25A3P2	0.034519542
ENSG00000132436	FIGNL1	0.03452325
ENSG00000148926	ADM	0.034664977
ENSG00000163220	S100A9	0.034906905
ENSG00000186115	CYP4F2	0.034906905
ENSG00000130511	SSBP4	0.034975138
ENSG00000131094	C1QL1	0.035159823
ENSG00000129465	RIPK3	0.035341837
ENSG00000125731	SH2D3A	0.03537975
ENSG00000090020	SLC9A1	0.035392802
ENSG00000116701	NCF2	0.035398103
ENSG00000187790	FANCM	0.035440776
ENSG00000141579	ZNF750	0.035452314
ENSG00000161798	AQP5	0.035666894
ENSG00000224769	MUC20P1	0.035729602
ENSG00000179954	SSC5D	0.035827093
ENSG00000168491	CCDC110	0.035912137
ENSG00000204588	LINC01123	0.035912137
ENSG00000235649	MXRA5Y	0.035912137
ENSG00000145358	DDIT4L	0.03593288
ENSG00000281991	TMEM265	0.036024127
ENSG00000135587	SMPD2	0.036035627
ENSG00000254244	PAICSP4	0.036396768
ENSG00000235194	PPP1R3E	0.036399446
ENSG00000116819	TFAP2E	0.036399446
ENSG00000143333	RGS16	0.0364435
ENSG00000186364	NUDT17	0.036465153
ENSG00000168916	ZNF608	0.036491837
ENSG00000138442	WDR12	0.03673999
ENSG00000254799	SLC25A47P1	0.036844775
ENSG00000198153	ZNF849P	0.036979783
ENSG00000001497	LAS1L	0.037184462
ENSG00000110375	UPK2	0.037184462
ENSG00000112183	RBM24	0.037188336
ENSG00000225791	TRAM2-AS1	0.03719128
ENSG00000189212	DPY19L2P1	0.03719128
ENSG00000170458	CD14	0.037204023
ENSG00000100605	ITPK1	0.037649542
ENSG00000118849	RARRES1	0.037865534
ENSG00000204161	C10orf128	0.03787655
ENSG00000198624	CCDC69	0.037885882
ENSG00000157514	TSC22D3	0.037903108
ENSG00000198743	SLC5A3	0.038027667
ENSG00000124575	HIST1H1D	0.038041178
ENSG00000214706	IFRD2	0.038124017
ENSG00000176896	TCEANC	0.038124017
ENSG00000197614	MFAP5	0.038124017
ENSG00000140006	WDR89	0.038218193
ENSG00000184305	CCSER1	0.038218193
ENSG00000172794	RAB37	0.038218193
ENSG00000100068	LRP5L	0.038276352
ENSG00000141101	NOB1	0.038489122
ENSG00000049323	LTBP1	0.038537487
ENSG00000149483	TMEM138	0.038648583
ENSG00000124507	PACSIN1	0.038691018
ENSG00000181104	F2R	0.0387568
ENSG00000138134	STAMBPL1	0.03883911
ENSG00000157036	EXOG	0.03897358
ENSG00000130283	GDF1	0.03918043
ENSG00000155265	GOLGA7B	0.039369628
ENSG00000227582	ADGRF5P1	0.039468486
ENSG00000075399	VPS9D1	0.039522808
ENSG00000116661	FBXO2	0.039522808
ENSG00000139197	PEX5	0.039551064
ENSG00000090539	CHRD	0.03963003
ENSG00000069998	CECR5	0.039648533
ENSG00000186654	PRR5	0.039649658
ENSG00000184408	KCND2	0.039649658
ENSG00000112499	SLC22A2	0.03981431
ENSG00000100092	SH3BP1	0.03987854
ENSG00000189320	FAM180A	0.039936576
ENSG00000101868	POLA1	0.040137004
ENSG00000174684	B4GAT1	0.040137004
ENSG00000183484	GPR132	0.040208176
ENSG00000196850	PPTC7	0.040215183
ENSG00000176387	HSD11B2	0.040215287
ENSG00000048991	R3HDM1	0.040331867
ENSG00000080561	MID2	0.040526208
ENSG00000100350	FOXRED2	0.040526208
ENSG00000160352	ZNF714	0.0405331
ENSG00000204954	C12orf73	0.040596593
ENSG00000148082	SHC3	0.040692452
ENSG00000172519	OR10H5	0.040692452
ENSG00000215475	SIAH3	0.04069621
ENSG00000125650	PSPN	0.04069621
ENSG00000184162	NR2C2AP	0.040700786
ENSG00000088386	SLC15A1	0.040848695
ENSG00000126016	AMOT	0.04091562
ENSG00000126953	TIMM8A	0.041328102
ENSG00000047936	ROS1	0.041356493
ENSG00000173626	TRAPPC3L	0.041356493
ENSG00000100290	BIK	0.0417049
ENSG00000172382	PRSS27	0.04173082
ENSG00000106541	AGR2	0.04177053
ENSG00000169228	RAB24	0.042011816
ENSG00000229222	KRT18P4	0.042048104
ENSG00000170088	TMEM192	0.042176593
ENSG00000177302	TOP3A	0.04230838
ENSG00000020129	NCDN	0.04240614
ENSG00000132846	ZBED3	0.04240614
ENSG00000254300	LINC01111	0.04240614
ENSG00000133083	DCLK1	0.042431314
ENSG00000225217	HSPA7	0.042484447
ENSG00000197213	ZSCAN5B	0.042620618
ENSG00000117242	PINK1-AS	0.042673204
ENSG00000148344	PTGES	0.042673204
ENSG00000163739	CXCL1	0.042893626
ENSG00000089060	SLC8B1	0.042954512
ENSG00000134285	FKBP11	0.042963754
ENSG00000277157	HIST1H4D	0.042963754
ENSG00000152409	JMY	0.04300266
ENSG00000174473	GALNTL6	0.04302751
ENSG00000154920	EME1	0.043058567
ENSG00000173227	SYT12	0.04320048
ENSG00000161980	POLR3K	0.04320048
ENSG00000120913	PDLIM2	0.04325872
ENSG00000131389	SLC6A6	0.04325872
ENSG00000162783	IER5	0.04325872
ENSG00000120549	KIAA1217	0.043265983
ENSG00000280515	SALRNA2	0.043463025
ENSG00000124107	SLPI	0.043524798
ENSG00000159714	ZDHHC1	0.04355603
ENSG00000162885	B3GALNT2	0.04355603
ENSG00000148408	CACNA1B	0.04355603
ENSG00000230126	FGF12-AS2	0.043558378
ENSG00000133111	RFXAP	0.043640453
ENSG00000010610	CD4	0.043666776
ENSG00000172123	SLFN12	0.04368345
ENSG00000185008	ROBO2	0.043694817
ENSG00000268144	NIFKP6	0.043694817
ENSG00000101230	ISM1	0.043694817
ENSG00000163644	PPM1K	0.043892637
ENSG00000129317	PUS7L	0.044097688
ENSG00000173698	ADGRG2	0.044136763
ENSG00000271524	BNIP3P17	0.044164803
ENSG00000153132	CLGN	0.04431863
ENSG00000179909	ZNF154	0.04437622
ENSG00000183044	ABAT	0.044549216
ENSG00000172940	SLC22A13	0.044549216
ENSG00000109072	VTN	0.04457578
ENSG00000157483	MYO1E	0.044579133
ENSG00000173214	MFSD4B	0.044579133
ENSG00000172971	UNC93B3	0.044579133
ENSG00000230457	PA2G4P4	0.044579133
ENSG00000240891	PLCXD2	0.044579133
ENSG00000201772	SNORA5C	0.044579133
ENSG00000148948	LRRC4C	0.044579133
ENSG00000198774	RASSF9	0.04470323
ENSG00000086991	NOX4	0.04470323
ENSG00000119599	DCAF4	0.044824854
ENSG00000166664	CHRFAM7A	0.044824854
ENSG00000168140	VASN	0.044836897
ENSG00000099821	POLRMT	0.04526497
ENSG00000168016	TRANK1	0.04534538
ENSG00000133475	GGT2	0.04534538
ENSG00000011590	ZBTB32	0.045359544
ENSG00000137868	STRA6	0.04541247
ENSG00000132000	PODNL1	0.04541247
ENSG00000174502	SLC26A9	0.04541247
ENSG00000225039	LINC01058	0.045503855
ENSG00000248334	WHAMMP2	0.045552395
ENSG00000115541	HSPE1	0.045552395
ENSG00000215086	NPM1P24	0.04556262
ENSG00000103490	PYCARD	0.04579552
ENSG00000159208	CIART	0.04579552
ENSG00000161647	MPP3	0.04591895
ENSG00000255867	DENND5B-AS1	0.04591895
ENSG00000009413	REV3L	0.045949783
ENSG00000111077	TNS2	0.045966078
ENSG00000198739	LRRTM3	0.045966078
ENSG00000174197	MGA	0.045974936
ENSG00000165140	FBP1	0.046010323
ENSG00000084636	COL16A1	0.046010323
ENSG00000214447	FAM187A	0.04607019
ENSG00000198841	KTI12	0.046088792
ENSG00000177076	ACER2	0.046088792
ENSG00000174749	C4orf32	0.04610355
ENSG00000104524	PYCRL	0.04610355
ENSG00000235884	LINC00941	0.04610355
ENSG00000205847	OR7E91P	0.04610355
ENSG00000076944	STXBP2	0.046217684
ENSG00000212123	PRR22	0.04624008
ENSG00000137168	PPIL1	0.046388093
ENSG00000223940	KRT8P8	0.04652156
ENSG00000189108	IL1RAPL2	0.04668479
ENSG00000185972	CCIN	0.046738964
ENSG00000215807	KRT18P65	0.04674636
ENSG00000135338	LCA5	0.04679772
ENSG00000119457	SLC46A2	0.046805155
ENSG00000134259	NGF	0.047001295
ENSG00000139364	TMEM132B	0.04715996
ENSG00000260727	SLC7A5P1	0.047278807
ENSG00000184678	HIST2H2BE	0.04741818
ENSG00000180251	SLC9A4	0.047539588
ENSG00000124171	PARD6B	0.047703207
ENSG00000171428	NAT1	0.047703207
ENSG00000132953	XPO4	0.047703207
ENSG00000112029	FBXO5	0.047716383
ENSG00000142207	URB1	0.04778904
[truncated: 20 more rows]

## Sheet: BPA
Gene ID	Gene Symbol	p-value
ENSG00000253861	SLC2A3P1	0.000014430953
ENSG00000232709	MARK2P9	0.00029658456
ENSG00000128268	MGAT3	0.0003370466
ENSG00000188042	ARL4C	0.00034522676
ENSG00000134508	CABLES1	0.00034557105
ENSG00000173269	MMRN2	0.00036202697
ENSG00000082516	GEMIN5	0.000484068
ENSG00000076248	UNG	0.00065864396
ENSG00000104419	NDRG1	0.0007414258
ENSG00000182749	PAQR7	0.0007564537
ENSG00000063015	SEZ6	0.0007564537
ENSG00000168785	TSPAN5	0.00076916814
ENSG00000186081	KRT5	0.0009186255
ENSG00000105357	MYH14	0.0014132437
ENSG00000168386	FILIP1L	0.0015137764
ENSG00000163430	FSTL1	0.0015137764
ENSG00000136997	MYC	0.0015137764
ENSG00000144231	POLR2D	0.0015137764
ENSG00000135447	PPP1R1A	0.0015137764
ENSG00000171206	TRIM8	0.0015590505
ENSG00000146909	NOM1	0.001678229
ENSG00000180694	TMEM64	0.0017379517
ENSG00000182985	CADM1	0.0018366823
ENSG00000228247	UBBP2	0.0019722504
ENSG00000065183	WDR3	0.0019722504
ENSG00000092853	CLSPN	0.0019765534
ENSG00000121057	AKAP1	0.0019952103
ENSG00000146477	SLC22A3	0.0019952103
ENSG00000101098	RIMS4	0.00203598
ENSG00000107815	TWNK	0.0022443726
ENSG00000102924	CBLN1	0.0022959725
ENSG00000110092	CCND1	0.0022959725
ENSG00000162595	DIRAS3	0.0022959725
ENSG00000101003	GINS1	0.0022959725
ENSG00000104738	MCM4	0.0022959725
ENSG00000173391	OLR1	0.0022959725
ENSG00000101773	RBBP8	0.0022959725
ENSG00000094804	CDC6	0.0024572809
ENSG00000111641	NOP2	0.0024901733
ENSG00000180914	OXTR	0.0025142133
ENSG00000100100	PIK3IP1	0.0025142133
ENSG00000162878	PKDCC	0.0025142133
ENSG00000165507	C10orf10	0.0025537966
ENSG00000128510	CPA4	0.0025537966
ENSG00000179958	DCTPP1	0.0025537966
ENSG00000089012	SIRPG	0.0025537966
ENSG00000124143	ARHGAP40	0.002663672
ENSG00000198807	PAX9	0.002663672
ENSG00000132746	ALDH3B2	0.0032543435
ENSG00000074410	CA12	0.0033061153
ENSG00000165060	FXN	0.0033061153
ENSG00000145819	ARHGAP26	0.0033904065
ENSG00000186529	CYP4F3	0.0033904065
ENSG00000196208	GREB1	0.0033904065
ENSG00000186205	Mar-01	0.00356085
ENSG00000166828	SCNN1G	0.00356085
ENSG00000167721	TSR1	0.00356085
ENSG00000135744	AGT	0.003572422
ENSG00000146674	IGFBP3	0.0036474564
ENSG00000155438	NIFK	0.0036474564
ENSG00000165490	DDIAS	0.003798092
ENSG00000135926	TMBIM1	0.003798092
ENSG00000211451	GNRHR2	0.004007262
ENSG00000158315	RHBDL2	0.0040555103
ENSG00000143217	NECTIN4	0.0040753987
ENSG00000148843	PDCD11	0.0041121203
ENSG00000143179	UCK2	0.0041121203
ENSG00000115590	IL1R2	0.0041347113
ENSG00000176092	AIM1L	0.004140788
ENSG00000114491	UMPS	0.004140788
ENSG00000163435	ELF3	0.0042963466
ENSG00000155792	DEPTOR	0.0044081463
ENSG00000204103	MAFB	0.0044081463
ENSG00000166197	NOLC1	0.0044081463
ENSG00000163293	NIPAL1	0.004445375
ENSG00000164933	SLC25A32	0.0044511473
ENSG00000059573	ALDH18A1	0.0048344755
ENSG00000231871	IPO9-AS1	0.0048344755
ENSG00000198142	SOWAHC	0.0048344755
ENSG00000103257	SLC7A5	0.004907475
ENSG00000164442	CITED2	0.0051088464
ENSG00000128050	PAICS	0.0051088464
ENSG00000072422	RHOBTB1	0.0051088464
ENSG00000168309	FAM107A	0.0051391223
ENSG00000065328	MCM10	0.0051391223
ENSG00000141384	TAF4B	0.0051391223
ENSG00000280055	TMEM75	0.0051391223
ENSG00000189057	FAM111B	0.005347501
ENSG00000162975	KCNF1	0.0053875856
ENSG00000232677	LINC00665	0.0053875856
ENSG00000197498	RPF2	0.0053875856
ENSG00000104081	BMF	0.005864087
ENSG00000138764	CCNG2	0.005864087
ENSG00000143375	CGN	0.005864087
ENSG00000196872	KIAA1211L	0.005864087
ENSG00000067082	KLF6	0.005864087
ENSG00000170477	KRT4	0.005864087
ENSG00000125630	POLR1B	0.005864087
ENSG00000091127	PUS7	0.005864087
ENSG00000137747	TMPRSS13	0.005864087
ENSG00000170500	LONRF2	0.005977918
ENSG00000149300	C11orf52	0.006242195
ENSG00000171848	RRM2	0.006242195
ENSG00000125848	FLRT3	0.0062451623
ENSG00000250741	NT5C1B-RDH14	0.0062451623
ENSG00000221926	TRIM16	0.0062451623
ENSG00000213585	VDAC1	0.006404835
ENSG00000155090	KLF10	0.0067208624
ENSG00000177508	IRX3	0.00693097
ENSG00000163376	KBTBD8	0.0070090787
ENSG00000114737	CISH	0.0072779716
ENSG00000166444	ST5	0.0072779716
ENSG00000144354	CDCA7	0.007463219
ENSG00000115221	ITGB6	0.0075814887
ENSG00000104213	PDGFRL	0.0075814887
ENSG00000156968	MPV17L	0.0075972104
ENSG00000147676	MAL2	0.0077271187
ENSG00000163655	GMPS	0.007838408
ENSG00000236060	HSPB1P1	0.007838408
ENSG00000163472	TMEM79	0.008125023
ENSG00000164163	ABCE1	0.008131432
ENSG00000165732	DDX21	0.008131432
ENSG00000124466	LYPD3	0.008131432
ENSG00000164128	NPY1R	0.008131432
ENSG00000101445	PPP1R16B	0.008131432
ENSG00000105281	SLC1A5	0.008131432
ENSG00000127954	STEAP4	0.008131432
ENSG00000154096	THY1	0.008131432
ENSG00000145911	N4BP3	0.0081830155
ENSG00000092470	WDR76	0.008566582
ENSG00000144218	AFF3	0.008601838
ENSG00000011201	ANOS1	0.008647673
ENSG00000183287	CCBE1	0.008647673
ENSG00000131873	CHSY1	0.008647673
ENSG00000275713	HIST1H2BH	0.008647673
ENSG00000189337	KAZN	0.008647673
ENSG00000205420	KRT6A	0.008647673
ENSG00000166508	MCM7	0.008647673
ENSG00000185238	PRMT3	0.008647673
ENSG00000080031	PTPRH	0.008647673
ENSG00000085415	SEH1L	0.008647673
ENSG00000117479	SLC19A2	0.008647673
ENSG00000070814	TCOF1	0.008647673
ENSG00000115368	WDR75	0.008647673
ENSG00000119917	IFIT3	0.008831613
ENSG00000122861	PLAU	0.008831613
ENSG00000167081	PBX3	0.008838999
ENSG00000103381	CPPED1	0.008919773
ENSG00000117602	RCAN3	0.008919773
ENSG00000003989	SLC7A2	0.008919773
ENSG00000183421	RIPK4	0.009181755
ENSG00000100714	MTHFD1	0.00936892
ENSG00000277443	MARCKS	0.009493682
ENSG00000116774	OLFML3	0.009493682
ENSG00000167183	PRR15L	0.009493682
ENSG00000122035	RASL11A	0.009493682
ENSG00000188277	C15orf62	0.009663387
ENSG00000172575	RASGRP1	0.009663387
ENSG00000115641	FHL2	0.009713574
ENSG00000150051	MKX	0.009713574
ENSG00000187091	PLCD1	0.009713574
ENSG00000255717	SNHG1	0.009858192
ENSG00000173145	NOC3L	0.009873526
ENSG00000129353	SLC44A2	0.009873526
ENSG00000048162	NOP16	0.009987218
ENSG00000132603	NIP7	0.010062044
ENSG00000125845	BMP2	0.010101819
ENSG00000101265	RASSF2	0.010101819
ENSG00000104611	SH2D4A	0.010101819
ENSG00000175866	BAIAP2	0.010255077
ENSG00000173588	CEP83	0.010255077
ENSG00000056972	TRAF3IP2	0.010294045
ENSG00000102243	VGLL1	0.0104238
ENSG00000176971	FIBIN	0.010439461
ENSG00000254445	HSPB2-C11orf52	0.010439461
ENSG00000143319	ISG20L2	0.010439461
ENSG00000166689	PLEKHA7	0.010439461
ENSG00000172819	RARG	0.010439461
ENSG00000171791	BCL2	0.01045268
ENSG00000074276	CDHR2	0.01045268
ENSG00000167670	CHAF1A	0.01045268
ENSG00000197191	CYSRT1	0.01045268
ENSG00000197872	FAM49A	0.01045268
ENSG00000163898	LIPH	0.01045268
ENSG00000185697	MYBL1	0.01045268
ENSG00000104490	NCALD	0.01045268
ENSG00000074527	NTN4	0.01045268
ENSG00000197329	PELI1	0.01045268
ENSG00000104368	PLAT	0.01045268
ENSG00000124784	RIOK1	0.01045268
ENSG00000146072	TNFRSF21	0.01045268
ENSG00000198298	ZNF485	0.01045268
ENSG00000147536	GINS4	0.010714251
ENSG00000198042	MAK16	0.010714251
ENSG00000065911	MTHFD2	0.010714251
ENSG00000053438	NNAT	0.010714251
ENSG00000198964	SGMS1	0.010942245
ENSG00000149554	CHEK1	0.0110028805
ENSG00000076003	MCM6	0.0110028805
ENSG00000165244	ZNF367	0.0110028805
ENSG00000171219	CDC42BPG	0.011298118
ENSG00000100867	DHRS2	0.011298118
ENSG00000120526	NUDCD1	0.011304453
ENSG00000181467	RAP2B	0.011407881
ENSG00000054598	FOXC1	0.011492731
ENSG00000137193	PIM1	0.011599427
ENSG00000120738	EGR1	0.011620607
ENSG00000165661	QSOX2	0.011620607
ENSG00000143367	TUFT1	0.011620607
ENSG00000136826	KLF4	0.011660108
ENSG00000115616	SLC9A2	0.011703534
ENSG00000137936	BCAR3	0.011800311
ENSG00000135924	DNAJB2	0.011800311
ENSG00000141738	GRB7	0.011800311
ENSG00000169908	TM4SF1	0.01184241
ENSG00000184575	XPOT	0.01184241
ENSG00000115526	CHST10	0.011863603
ENSG00000168209	DDIT4	0.011863603
ENSG00000172738	TMEM217	0.01206567
ENSG00000162377	COA7	0.012222922
ENSG00000184557	SOCS3	0.012222922
ENSG00000123505	AMD1	0.012268868
ENSG00000111145	ELK3	0.012299469
ENSG00000179431	FJX1	0.012299469
ENSG00000139926	FRMD6	0.012299469
ENSG00000083307	GRHL2	0.012299469
ENSG00000165434	PGM2L1	0.012299469
ENSG00000133119	RFC3	0.012299469
ENSG00000166145	SPINT1	0.012299469
ENSG00000126602	TRAP1	0.012299469
ENSG00000197451	HNRNPAB	0.012320715
ENSG00000247626	MARS2	0.012399417
ENSG00000113645	WWC1	0.012428227
ENSG00000184254	ALDH1A3	0.012438888
ENSG00000107147	KCNT1	0.012438888
ENSG00000116062	MSH6	0.012438888
ENSG00000243207	PPAN-P2RY11	0.012438888
ENSG00000118898	PPL	0.012438888
ENSG00000055483	USP36	0.012438888
ENSG00000197771	MCMBP	0.012494636
ENSG00000185875	THNSL1	0.012560131
ENSG00000163362	C1orf106	0.012579612
ENSG00000162981	FAM84A	0.012579612
ENSG00000212724	KRTAP2-3	0.012579612
ENSG00000123600	METTL8	0.012600001
ENSG00000181026	AEN	0.012684092
ENSG00000178105	DDX10	0.012684092
ENSG00000121690	DEPDC7	0.012684092
ENSG00000135372	NAT10	0.012684092
ENSG00000141524	TMC6	0.012684092
ENSG00000162722	TRIM58	0.012684092
ENSG00000135446	CDK4	0.012702267
ENSG00000106723	SPIN1	0.012702267
ENSG00000184307	ZDHHC23	0.012733707
ENSG00000163811	WDR43	0.012821611
ENSG00000073111	MCM2	0.012927655
ENSG00000156966	B3GNT7	0.0130348075
ENSG00000065361	ERBB3	0.01304852
ENSG00000171574	ZNF584	0.01304852
ENSG00000105643	ARRDC2	0.013053611
ENSG00000137501	SYTL2	0.013053611
ENSG00000168000	BSCL2	0.013241197
ENSG00000164134	NAA15	0.013510421
ENSG00000064042	LIMCH1	0.013543159
ENSG00000125885	MCM8	0.013543159
ENSG00000070882	OSBPL3	0.013543159
ENSG00000052344	PRSS8	0.013543159
ENSG00000213771	KRT8P37	0.013818836
ENSG00000099250	NRP1	0.013830298
ENSG00000130816	DNMT1	0.014177951
ENSG00000239521	GATS	0.014291918
ENSG00000198554	WDHD1	0.014321263
ENSG00000081277	PKP1	0.014352001
ENSG00000156017	CARNMT1	0.014561696
ENSG00000087269	NOP14	0.014677193
ENSG00000095585	BLNK	0.014734725
ENSG00000144810	COL8A1	0.014734725
ENSG00000171793	CTPS1	0.014734725
ENSG00000214954	LRRC69	0.014734725
ENSG00000147224	PRPS1	0.014734725
ENSG00000179041	RRS1	0.014734725
ENSG00000184292	TACSTD2	0.014734725
ENSG00000072274	TFRC	0.014734725
ENSG00000092295	TGM1	0.014734725
ENSG00000133985	TTC9	0.014734725
ENSG00000096060	FKBP5	0.014805022
ENSG00000174371	EXO1	0.0148159005
ENSG00000075399	VPS9D1	0.014860099
ENSG00000129151	BBOX1	0.014863226
ENSG00000170448	NFXL1	0.014863226
ENSG00000108821	COL1A1	0.015087199
ENSG00000119139	TJP2	0.015132643
ENSG00000188687	SLC4A5	0.01526127
ENSG00000197299	BLM	0.015264204
ENSG00000164649	CDCA7L	0.015264204
ENSG00000156804	FBXO32	0.015264204
ENSG00000111696	NT5DC3	0.015370583
ENSG00000100292	HMOX1	0.0154888015
ENSG00000196535	MYO18A	0.0154888015
ENSG00000150687	PRSS23	0.0154888015
ENSG00000115652	UXS1	0.0154888015
ENSG00000100462	PRMT5	0.015655987
ENSG00000125733	TRIP10	0.015674755
ENSG00000064933	PMS1	0.015676495
ENSG00000276043	UHRF1	0.015695585
ENSG00000250312	ZNF718	0.016206589
ENSG00000184675	AMER1	0.016281597
ENSG00000074964	ARHGEF10L	0.016481504
ENSG00000140465	CYP1A1	0.016481504
ENSG00000155897	ADCY8	0.016633071
ENSG00000170515	PA2G4	0.016636338
ENSG00000011007	TCEB3	0.016636338
ENSG00000236972	FABP5P1	0.016707048
ENSG00000164045	CDC25A	0.016728288
ENSG00000168906	MAT2A	0.016728288
ENSG00000158555	GDPD5	0.016871909
ENSG00000085552	IGSF9	0.017026579
ENSG00000213160	KLHL23	0.017026579
ENSG00000120539	MASTL	0.017026579
ENSG00000087263	OGFOD1	0.017026579
ENSG00000168575	SLC20A2	0.017026579
ENSG00000075426	FOSL2	0.01705787
ENSG00000120075	HOXB5	0.01705787
ENSG00000115758	ODC1	0.017183343
ENSG00000004455	AK2	0.017200729
ENSG00000182580	EPHB3	0.017200729
ENSG00000049283	EPN3	0.017200729
ENSG00000177192	PUS1	0.017200729
ENSG00000157193	LRP8	0.017252624
ENSG00000181260	MTHFD2P7	0.017252624
ENSG00000175592	FOSL1	0.017620629
ENSG00000137709	POU2F3	0.01763486
ENSG00000090238	YPEL3	0.017980117
ENSG00000173801	JUP	0.01799291
ENSG00000010810	FYN	0.018064769
ENSG00000111961	SASH1	0.018116068
ENSG00000112033	PPARD	0.018129444
ENSG00000167767	KRT80	0.018145382
ENSG00000182118	FAM89A	0.018189635
ENSG00000125775	SDCBP2	0.018223187
ENSG00000176697	BDNF	0.01827424
ENSG00000106560	GIMAP2	0.01827424
ENSG00000117226	GBP3	0.018325828
ENSG00000085491	SLC25A24	0.018433165
ENSG00000019186	CYP24A1	0.018578546
ENSG00000141101	NOB1	0.018578546
ENSG00000099864	PALM	0.018578546
ENSG00000110660	SLC35F2	0.018578546
ENSG00000163597	SNHG16	0.018578546
ENSG00000196793	ZNF239	0.018578546
ENSG00000177542	SLC25A22	0.018657006
ENSG00000164038	SLC9B2	0.018657006
ENSG00000214357	NEURL1B	0.018720604
ENSG00000174607	UGT8	0.018801354
ENSG00000166226	CCT2	0.018813115
ENSG00000271303	SRXN1	0.018813115
ENSG00000144867	SRPRB	0.01881554
ENSG00000128594	LRRC4	0.018826744
ENSG00000168447	SCNN1B	0.018826744
ENSG00000168806	LCMT2	0.018951371
ENSG00000189007	ADAT2	0.01905992
ENSG00000213918	DNASE1	0.01905992
ENSG00000134709	HOOK1	0.01905992
ENSG00000145220	LYAR	0.01905992
ENSG00000138028	CGREF1	0.019181652
ENSG00000091622	PITPNM3	0.019432371
ENSG00000004478	FKBP4	0.019523578
ENSG00000170465	KRT6C	0.019523578
ENSG00000266094	RASSF5	0.019523578
ENSG00000104140	RHOV	0.019523578
ENSG00000165655	ZNF503	0.019523578
ENSG00000174792	C4orf26	0.019586774
ENSG00000088002	SULT2B1	0.019637657
ENSG00000214160	ALG3	0.019693162
ENSG00000159131	GART	0.019751154
ENSG00000037897	METTL1	0.019751154
ENSG00000128059	PPAT	0.01978241
ENSG00000112578	BYSL	0.019955441
ENSG00000121966	CXCR4	0.019955441
ENSG00000102967	DHODH	0.019955441
ENSG00000186212	SOWAHB	0.020085458
ENSG00000255346	NOX5	0.020091921
ENSG00000164411	GJB7	0.020364145
ENSG00000104369	JPH1	0.020364145
ENSG00000188807	TMEM201	0.020364145
ENSG00000214185	XPOTP1	0.020504532
ENSG00000171903	CYP4F11	0.020548696
ENSG00000100522	GNPNAT1	0.020548696
ENSG00000088205	DDX18	0.020572165
ENSG00000134755	DSC2	0.020580495
ENSG00000151503	NCAPD3	0.020580495
ENSG00000146278	PNRC1	0.020580495
ENSG00000188820	FAM26F	0.020584723
ENSG00000053372	MRTO4	0.020584723
ENSG00000066248	NGEF	0.02068457
ENSG00000138131	LOXL4	0.020731399
ENSG00000153885	KCTD15	0.020799847
ENSG00000101361	NOP56	0.020799847
ENSG00000116337	AMPD2	0.021112686
ENSG00000156239	N6AMT1	0.021112686
ENSG00000197375	SLC22A5	0.021214094
ENSG00000174136	RGMB	0.021366809
ENSG00000147955	SIGMAR1	0.021367667
ENSG00000141736	ERBB2	0.021497337
ENSG00000002587	HS3ST1	0.021497337
ENSG00000051180	RAD51	0.021497337
ENSG00000099282	TSPAN15	0.021627037
ENSG00000228630	HOTAIR	0.021667005
ENSG00000174749	C4orf32	0.02174335
ENSG00000117525	F3	0.02174335
ENSG00000165271	NOL6	0.02174335
ENSG00000100439	ABHD4	0.021817258
ENSG00000179409	GEMIN4	0.021817258
ENSG00000130558	OLFM1	0.021817258
ENSG00000156453	PCDH1	0.021817258
ENSG00000152455	SUV39H2	0.021817258
ENSG00000182782	HCAR2	0.0219645
ENSG00000136982	DSCC1	0.022066552
ENSG00000108448	TRIM16L	0.022066552
ENSG00000052749	RRP12	0.022176918
ENSG00000118242	MREG	0.02232201
ENSG00000169242	EFNA1	0.022404183
ENSG00000120158	RCL1	0.022404183
ENSG00000072041	SLC6A15	0.022404183
ENSG00000071539	TRIP13	0.022404183
ENSG00000111863	ADTRP	0.022595827
ENSG00000198720	ANKRD13B	0.022595827
ENSG00000173409	ARV1	0.022595827
ENSG00000189143	CLDN4	0.022595827
ENSG00000070729	CNGB1	0.022595827
ENSG00000116120	FARSB	0.022595827
ENSG00000068796	KIF2A	0.022595827
ENSG00000254285	KRT8P3	0.022595827
ENSG00000172936	MYD88	0.022595827
ENSG00000091651	ORC6	0.022595827
ENSG00000100413	POLR3H	0.022595827
ENSG00000249859	PVT1	0.022595827
ENSG00000088836	SLC4A11	0.022595827
ENSG00000166188	ZNF319	0.022673497
ENSG00000160131	VMA21	0.022676662
ENSG00000005100	DHX33	0.022712879
ENSG00000134765	DSC1	0.022712879
ENSG00000157554	ERG	0.022712879
ENSG00000164010	ERMAP	0.022712879
ENSG00000158483	FAM86C1	0.022712879
ENSG00000181544	FANCB	0.022712879
ENSG00000058085	LAMC2	0.022712879
ENSG00000135338	LCA5	0.022712879
ENSG00000134013	LOXL2	0.022712879
ENSG00000144063	MALL	0.022712879
ENSG00000013364	MVP	0.022712879
ENSG00000006576	PHTF2	0.022712879
ENSG00000168495	POLR3D	0.022712879
ENSG00000241293	PPATP1	0.022712879
ENSG00000102445	RUBCNL	0.022712879
ENSG00000188643	S100A16	0.022712879
ENSG00000177409	SAMD9L	0.022712879
ENSG00000102743	SLC25A15	0.022712879
ENSG00000090447	TFAP4	0.022712879
ENSG00000111907	TPD52L1	0.022712879
ENSG00000237512	UNC5B-AS1	0.022712879
ENSG00000128016	ZFP36	0.022712879
ENSG00000249471	ZNF324B	0.022853915
ENSG00000137054	POLR1E	0.023114374
ENSG00000275004	ZNF280B	0.023114374
ENSG00000184574	LPAR5	0.023301374
ENSG00000138798	EGF	0.02333041
ENSG00000140859	KIFC3	0.023359297
ENSG00000130826	DKC1	0.023368437
ENSG00000149573	MPZL2	0.023368437
ENSG00000007384	RHBDF1	0.023368437
ENSG00000175792	RUVBL1	0.023814851
ENSG00000099812	MISP	0.02410927
ENSG00000171016	PYGO1	0.02410927
ENSG00000130701	RBBP8NL	0.02410927
ENSG00000239264	TXNDC5	0.024117965
ENSG00000013588	GPRC5A	0.024249785
ENSG00000112118	MCM3	0.0242955
ENSG00000152256	PDK1	0.0242955
ENSG00000075213	SEMA3A	0.0242955
ENSG00000120254	MTHFD1L	0.024324432
ENSG00000137440	FGFBP1	0.024329687
ENSG00000269343	ZNF587B	0.024329687
ENSG00000109846	CRYAB	0.024345482
ENSG00000171124	FUT3	0.024439879
ENSG00000177191	B3GNT8	0.024443414
ENSG00000198286	CARD11	0.024443414
ENSG00000134321	RSAD2	0.024443414
ENSG00000129194	SOX15	0.024443414
ENSG00000143622	RIT1	0.024509741
ENSG00000112782	CLIC5	0.024565259
ENSG00000196878	LAMB3	0.024565259
ENSG00000136933	RABEPK	0.024565259
ENSG00000171490	RSL1D1	0.024565259
ENSG00000170006	TMEM154	0.024565259
ENSG00000108219	TSPAN14	0.024565259
ENSG00000229036	VDAC1P8	0.024565259
ENSG00000116922	C1orf109	0.02459644
ENSG00000108669	CYTH1	0.024654547
ENSG00000175772	LINC01106	0.024654547
ENSG00000024422	EHD2	0.024664197
ENSG00000135373	EHF	0.024879687
ENSG00000134531	EMP1	0.024879687
ENSG00000113083	LOX	0.024879687
ENSG00000126457	PRMT1	0.024879687
ENSG00000183605	SFXN4	0.024879687
ENSG00000266028	SRGAP2	0.024879687
ENSG00000145907	G3BP1	0.02498926
ENSG00000116649	SRM	0.02498926
ENSG00000197785	ATAD3A	0.025000948
ENSG00000251493	FOXD1	0.025000948
ENSG00000068024	HDAC4	0.025054032
ENSG00000185344	ATP6V0A2	0.02507056
ENSG00000272398	CD24	0.025163474
ENSG00000134215	VAV3	0.025163474
ENSG00000267534	S1PR2	0.025740983
ENSG00000103740	ACSBG1	0.025811428
ENSG00000163624	CDS1	0.025811428
ENSG00000213937	CLDN9	0.025811428
ENSG00000117228	GBP1	0.025811428
ENSG00000119922	IFIT2	0.025811428
ENSG00000006555	TTC22	0.025811428
ENSG00000178409	BEND3	0.026237497
ENSG00000213699	SLC35F6	0.026326528
ENSG00000186297	GABRA5	0.026391866
ENSG00000144120	TMEM177	0.026401058
ENSG00000227036	LINC00511	0.026631555
ENSG00000169550	MUC15	0.026749386
ENSG00000120899	PTK2B	0.026749386
ENSG00000177842	ZNF620	0.026749386
ENSG00000148229	POLE3	0.026768899
ENSG00000062038	CDH3	0.026797447
ENSG00000106211	HSPB1	0.026811494
ENSG00000131746	TNS4	0.026811494
ENSG00000188735	TMEM120B	0.026833517
ENSG00000109089	CDR2L	0.026897442
ENSG00000092929	UNC13D	0.026897442
ENSG00000138670	RASGEF1B	0.026916474
ENSG00000229991	AKR1B1P1	0.027141938
ENSG00000175229	GAL3ST3	0.027141938
ENSG00000172201	ID4	0.027141938
ENSG00000188910	GJB3	0.027180463
ENSG00000133056	PIK3C2B	0.027180463
ENSG00000112343	TRIM38	0.027180463
ENSG00000047597	XK	0.027236052
ENSG00000160606	TLCD1	0.027610976
ENSG00000117122	MFAP2	0.027723616
ENSG00000033050	ABCF2	0.02790169
ENSG00000163083	INHBB	0.027969634
ENSG00000113456	RAD1	0.027969634
ENSG00000165689	SDCCAG3	0.027969634
ENSG00000229241	PNPT1P1	0.028002596
ENSG00000214076	CPSF1P1	0.028069925
ENSG00000237294	EIF4BP9	0.028069925
ENSG00000085840	ORC1	0.028069925
ENSG00000178965	ERICH3	0.028252581
ENSG00000225400	RAB28P5	0.028398683
ENSG00000144589	STK11IP	0.028398683
ENSG00000175294	CATSPER1	0.028798845
ENSG00000144655	CSRNP1	0.028798845
ENSG00000175984	DENND2C	0.028798845
ENSG00000179241	LDLRAD3	0.028798845
ENSG00000027075	PRKCH	0.028798845
ENSG00000135362	PRR5L	0.028798845
ENSG00000196220	SRGAP3	0.028798845
ENSG00000159259	CHAF1B	0.028839288
ENSG00000167656	LY6D	0.028920311
ENSG00000225439	BOLA3-AS1	0.02894489
ENSG00000051108	HERPUD1	0.028977254
ENSG00000163389	POGLUT1	0.028987024
ENSG00000178826	TMEM139	0.029012328
ENSG00000166407	LMO1	0.029074807
ENSG00000197961	ZNF121	0.029092902
ENSG00000196526	AFAP1	0.029136613
ENSG00000006634	DBF4	0.029165804
ENSG00000223657	KRT8P51	0.029165804
ENSG00000155760	FZD7	0.029225973
ENSG00000139318	DUSP6	0.02934549
ENSG00000176055	MBLAC2	0.02934549
ENSG00000068971	PPP2R5B	0.02934549
ENSG00000111445	RFC5	0.029446268
ENSG00000092068	SLC7A8	0.029446268
ENSG00000097046	CDC7	0.029446935
ENSG00000163207	IVL	0.029498056
ENSG00000180509	KCNE1	0.029498056
ENSG00000223485	LINC01615	0.029498056
ENSG00000010295	IFFO1	0.029513037
ENSG00000155026	RSPH10B	0.029748987
ENSG00000006534	ALDH3B1	0.02979453
ENSG00000188112	C6orf132	0.02979453
ENSG00000012822	CALCOCO1	0.02979453
ENSG00000188976	NOC2L	0.02979453
ENSG00000160193	WDR4	0.02985401
ENSG00000183943	PRKX	0.029871339
ENSG00000196917	HCAR1	0.029926755
ENSG00000176124	DLEU1	0.029950526
ENSG00000110042	DTX4	0.029950526
ENSG00000189120	SP6	0.029950526
ENSG00000138035	PNPT1	0.029993845
ENSG00000121236	TRIM6	0.029993845
ENSG00000119686	FLVCR2	0.03006504
ENSG00000164109	MAD2L1	0.03006504
ENSG00000070190	DAPP1	0.030164912
ENSG00000164125	FAM198B	0.030179579
ENSG00000041353	RAB27B	0.030294882
ENSG00000069122	ADGRF5	0.030311782
ENSG00000116679	IVNS1ABP	0.030311782
ENSG00000221995	TIAF1	0.030311782
ENSG00000249850	KRT18P31	0.030341556
ENSG00000163947	ARHGEF3	0.030381542
ENSG00000198513	ATL1	0.030381542
ENSG00000114796	KLHL24	0.030381542
ENSG00000165527	ARF6	0.030623935
ENSG00000130045	NXNL2	0.030759946
ENSG00000054967	RELT	0.030815974
ENSG00000089356	FXYD3	0.03082146
ENSG00000178075	GRAMD1C	0.03082146
ENSG00000111057	KRT18	0.03082146
ENSG00000155506	LARP1	0.03082146
ENSG00000077514	POLD3	0.03082146
ENSG00000104881	PPP1R13L	0.03082146
ENSG00000162032	SPSB3	0.03082146
ENSG00000100242	SUN2	0.03082146
ENSG00000162623	TYW3	0.03082146
ENSG00000181444	ZNF467	0.03082146
ENSG00000135069	PSAT1	0.03089483
ENSG00000100749	VRK1	0.030910173
ENSG00000136830	FAM129B	0.031279065
ENSG00000163645	ERICH6	0.031335246
ENSG00000132382	MYBBP1A	0.031564537
ENSG00000188211	NCR3LG1	0.031564537
ENSG00000005001	PRSS22	0.031564537
ENSG00000173548	SNX33	0.031564537
ENSG00000118965	WDR35	0.031564537
ENSG00000253522	MIR3142HG	0.03159471
ENSG00000129347	KRI1	0.031689946
ENSG00000183018	SPNS2	0.031689946
ENSG00000177106	EPS8L2	0.031696014
ENSG00000163938	GNL3	0.031696014
ENSG00000125454	SLC25A19	0.031794317
ENSG00000131323	TRAF3	0.031794317
ENSG00000175155	YPEL2	0.031794317
ENSG00000122870	BICC1	0.032107715
ENSG00000135632	SMYD5	0.032268412
ENSG00000073060	SCARB1	0.032321498
ENSG00000153933	DGKE	0.032337163
ENSG00000146731	CCT6A	0.03241481
ENSG00000233198	RNF224	0.032426074
ENSG00000243244	STON1	0.032426074
ENSG00000189149	CRYM-AS1	0.032624196
ENSG00000118412	CASP8AP2	0.032640733
ENSG00000141456	PELP1	0.032713708
ENSG00000060558	GNA15	0.032802936
ENSG00000136883	KIF12	0.033013407
ENSG00000155846	PPARGC1B	0.03323496
ENSG00000097096	SYDE2	0.033507083
ENSG00000169129	AFAP1L2	0.033588745
ENSG00000164761	TNFRSF11B	0.033591717
ENSG00000120942	UBIAD1	0.03369611
ENSG00000087303	NID2	0.03370475
ENSG00000136718	IMP4	0.03376491
ENSG00000164938	TP53INP1	0.033872075
ENSG00000104689	TNFRSF10A	0.034006286
ENSG00000165861	ZFYVE1	0.034006286
ENSG00000039560	RAI14	0.03403385
ENSG00000134697	GNL2	0.034259148
ENSG00000162520	SYNC	0.034259148
ENSG00000073905	VDAC1P1	0.034259148
ENSG00000168754	FAM178B	0.03428231
ENSG00000198945	L3MBTL3	0.034566935
ENSG00000074181	NOTCH3	0.034566935
ENSG00000179761	PIPOX	0.034566935
ENSG00000120068	HOXB8	0.03501286
ENSG00000109182	CWH43	0.03502308
ENSG00000232600	TONSL-AS1	0.03502308
ENSG00000072756	TRNT1	0.035090428
ENSG00000143493	INTS7	0.03531695
ENSG00000127824	TUBA4A	0.035577904
ENSG00000185585	OLFML2A	0.035585627
ENSG00000153292	ADGRF1	0.03558943
ENSG00000160818	GPATCH4	0.03558943
ENSG00000182612	TSPAN10	0.03558943
ENSG00000178585	CTNNBIP1	0.03561741
ENSG00000107937	GTPBP4	0.03561741
ENSG00000123213	NLN	0.035634317
ENSG00000158246	FAM46B	0.03570237
ENSG00000119969	HELLS	0.03570237
ENSG00000176855	KRT18P28	0.035885952
ENSG00000118596	SLC16A7	0.035885952
ENSG00000182040	USH1G	0.035885952
ENSG00000136450	SRSF1	0.035964835
ENSG00000136492	BRIP1	0.03627663
ENSG00000080608	PUM3	0.036373597
ENSG00000139112	GABARAPL1	0.03663805
ENSG00000186603	HPDL	0.0367112
ENSG00000273802	HIST1H2BG	0.037000105
ENSG00000113649	TCERG1	0.037148207
ENSG00000107738	C10orf54	0.037207507
ENSG00000073536	NLE1	0.037207507
ENSG00000164292	RHOBTB3	0.037207507
ENSG00000224259	LINC01133	0.03721624
ENSG00000153094	BCL2L11	0.03735685
ENSG00000130309	COLGALT1	0.03735685
ENSG00000099992	TBC1D10A	0.03735685
ENSG00000151715	TMEM45B	0.03735685
ENSG00000080839	RBL1	0.037373155
ENSG00000162591	MEGF6	0.037454646
ENSG00000141076	UTP4	0.037454646
ENSG00000007866	TEAD3	0.03746826
ENSG00000162631	NTNG1	0.03749335
ENSG00000143850	PLEKHA6	0.037569188
ENSG00000118298	CA14	0.03761491
ENSG00000035141	FAM136A	0.03761491
ENSG00000114767	RRP9	0.03761491
ENSG00000113739	STC2	0.03761491
ENSG00000239887	C1orf226	0.037775207
ENSG00000251669	FAM86EP	0.037775207
ENSG00000002079	MYH16	0.037775207
ENSG00000145358	DDIT4L	0.03787681
ENSG00000101412	E2F1	0.03787681
ENSG00000132780	NASP	0.038088664
ENSG00000180861	LINC01559	0.038110778
ENSG00000108179	PPIF	0.038110778
ENSG00000141574	SECTM1	0.038110778
ENSG00000189420	ZFP92	0.038372166
ENSG00000138018	SELENOI	0.038460467
ENSG00000171453	POLR1C	0.038465604
ENSG00000206527	HACD2	0.038607582
ENSG00000185442	FAM174B	0.038742904
ENSG00000106025	TSPAN12	0.038742904
ENSG00000184564	SLITRK6	0.039226927
ENSG00000167695	FAM57A	0.039359666
ENSG00000024862	CCDC28A	0.039629314
ENSG00000160172	FAM86C2P	0.039629314
ENSG00000132330	SCLY	0.039629314
ENSG00000156284	CLDN8	0.039709367
ENSG00000103319	EEF2K	0.039709367
ENSG00000136274	NACAD	0.039709367
ENSG00000106541	AGR2	0.03977883
ENSG00000145604	SKP2	0.03977883
ENSG00000169258	GPRIN1	0.040129617
ENSG00000129911	KLF16	0.040200654
ENSG00000150753	CCT5	0.040298812
ENSG00000103356	EARS2	0.040674828
ENSG00000136352	NKX2-1	0.04074662
ENSG00000206127	GOLGA8O	0.041086216
ENSG00000266129	SRP68P1	0.041107666
ENSG00000177302	TOP3A	0.041107666
ENSG00000257702	LBX2-AS1	0.041148197
ENSG00000134317	GRHL1	0.04126702
ENSG00000147144	CCDC120	0.041597277
ENSG00000178718	RPP25	0.041597277
ENSG00000234500	GS1-124K5.10	0.04165654
ENSG00000112299	VNN1	0.04165654
ENSG00000177000	MTHFR	0.041750878
ENSG00000150990	DHX37	0.04186069
ENSG00000126215	XRCC3	0.04186069
ENSG00000133302	SLF1	0.041982584
ENSG00000214900	LINC01588	0.04202479
ENSG00000108064	TFAM	0.04202479
ENSG00000196584	XRCC2	0.04202479
ENSG00000140416	TPM1	0.04210075
ENSG00000104936	DMPK	0.04213882
ENSG00000130810	PPAN	0.042217925
ENSG00000160214	RRP1	0.04222961
ENSG00000138660	AP1AR	0.042268846
ENSG00000030419	IKZF2	0.042268846
ENSG00000140682	TGFB1I1	0.042268846
ENSG00000163638	ADAMTS9	0.04239606
ENSG00000132773	TOE1	0.04239606
ENSG00000166925	TSC22D4	0.04267216
ENSG00000186575	NF2	0.042726308
ENSG00000138669	PRKG2	0.042959724
ENSG00000164651	SP8	0.042959724
ENSG00000015133	CCDC88C	0.04302227
ENSG00000169016	E2F6	0.04302227
ENSG00000077454	LRCH4	0.04302227
ENSG00000158042	MRPL17	0.04302227
ENSG00000095587	TLL2	0.04302227
ENSG00000186815	TPCN1	0.04302227
ENSG00000169583	CLIC3	0.043083034
ENSG00000197943	PLCG2	0.043083034
ENSG00000136514	RTP4	0.043094676
ENSG00000116701	NCF2	0.043331984
ENSG00000186115	CYP4F2	0.043527275
ENSG00000158828	PINK1	0.043527275
ENSG00000179542	SLITRK4	0.043527275
ENSG00000174206	C12orf66	0.0435397
ENSG00000135763	URB2	0.043620665
ENSG00000177054	ZDHHC13	0.04365174
ENSG00000189046	ALKBH2	0.04365924
ENSG00000167861	HID1	0.04365924
ENSG00000204282	TNRC6C-AS1	0.04365924
ENSG00000132970	WASF3	0.043768045
ENSG00000185130	HIST1H2BL	0.043968543
ENSG00000133316	WDR74	0.043968543
ENSG00000258588	TRIM6-TRIM34	0.044000506
ENSG00000264230	ANXA8L1	0.044196602
ENSG00000116667	C1orf21	0.044196602
ENSG00000155265	GOLGA7B	0.044196602
ENSG00000065357	DGKA	0.044198845
ENSG00000171223	JUNB	0.044198845
ENSG00000138271	GPR87	0.044365145
ENSG00000163950	SLBP	0.044403464
ENSG00000184908	CLCNKB	0.044408374
ENSG00000138061	CYP1B1	0.044408374
ENSG00000203805	PLPP4	0.044408374
ENSG00000171612	SLC25A33	0.04456404
ENSG00000225217	HSPA7	0.044620365
ENSG00000204682	CASC10	0.04466741
ENSG00000167858	TEKT1	0.044773612
ENSG00000126261	UBA2	0.04478163
ENSG00000106078	COBL	0.044873755
ENSG00000125347	IRF1	0.044873755
ENSG00000137393	RNF144B	0.044873755
ENSG00000118515	SGK1	0.04494624
ENSG00000179598	PLD6	0.045288254
ENSG00000196510	ANAPC7	0.04533295
ENSG00000178363	CALML3	0.04533295
ENSG00000186687	LYRM7	0.04533295
ENSG00000124571	XPO5	0.04533295
ENSG00000109084	TMEM97	0.045372307
ENSG00000135521	LTV1	0.045468014
ENSG00000135406	PRPH	0.045468014
ENSG00000176273	SLC35G1	0.045468014
ENSG00000196730	DAPK1	0.045495983
ENSG00000154743	TSEN2	0.045495983
ENSG00000170100	ZNF778	0.04564316
ENSG00000073150	PANX2	0.04576476
ENSG00000135414	GDF11	0.045779306
ENSG00000136875	PRPF4	0.045779306
ENSG00000171450	CDK5R2	0.045850176
ENSG00000110002	VWA5A	0.045850176
ENSG00000196756	SNHG17	0.04595572
ENSG00000267041	ZNF850	0.04595572
ENSG00000138074	SLC5A6	0.0461079
ENSG00000150281	CTF1	0.04635282
ENSG00000236269	ENO1-IT1	0.04635282
ENSG00000122435	TRMT13	0.04635282
ENSG00000011260	UTP18	0.04635282
ENSG00000255185	PDXDC2P	0.04638524
ENSG00000186854	TRABD2A	0.04638524
ENSG00000115816	CEBPZ	0.046413064
ENSG00000196576	PLXNB2	0.046413064
ENSG00000162851	TFB2M	0.046458043
ENSG00000204149	AGAP6	0.04665642
ENSG00000230006	ANKRD36BP2	0.04665642
ENSG00000123810	B9D2	0.04665642
ENSG00000222047	C10orf55	0.04665642
ENSG00000168427	KLHL30	0.04665642
ENSG00000165905	LARGE2	0.04665642
ENSG00000152229	PSTPIP2	0.04665642
ENSG00000164300	SERINC5	0.04665642
ENSG00000149131	SERPING1	0.04665642
ENSG00000143476	DTL	0.046711735
ENSG00000182621	PLCB1	0.046863984
ENSG00000167173	C15orf39	0.04691918
ENSG00000120708	TGFBI	0.04691918
ENSG00000005884	ITGA3	0.04706824
ENSG00000166886	NAB2	0.04706824
ENSG00000173638	SLC19A1	0.04706824
ENSG00000179115	FARSA	0.047314305
ENSG00000177150	FAM210A	0.047505166
ENSG00000116750	UCHL5	0.047664113
ENSG00000109519	GRPEL1	0.047684982
ENSG00000130589	HELZ2	0.047720082
ENSG00000137449	CPEB2	0.047759235
ENSG00000176928	GCNT4	0.047759235
ENSG00000068001	HYAL2	0.047759235
ENSG00000132470	ITGB4	0.047759235
ENSG00000167723	TRPV3	0.047759235
ENSG00000077152	UBE2T	0.047759235
ENSG00000160190	SLC37A1	0.047961276
ENSG00000166924	NYAP1	0.048018098
ENSG00000105355	PLIN3	0.048018098
ENSG00000140464	PML	0.048018098
ENSG00000166788	SAAL1	0.048166074
ENSG00000197905	TEAD4	0.048166074
ENSG00000205978	NYNRIN	0.04828382
ENSG00000100138	SNU13	0.04828382
ENSG00000207460	SNORD116-19	0.0485427
ENSG00000169692	AGPAT2	0.048616704
ENSG00000095002	MSH2	0.048635047
ENSG00000184220	CMSS1	0.04871155
ENSG00000139116	KIF21A	0.04871155
ENSG00000138172	CALHM2	0.048843455
ENSG00000137868	STRA6	0.048843455
ENSG00000153922	CHD1	0.048911568
ENSG00000170989	S1PR1	0.048911568
ENSG00000138363	ATIC	0.049003802
ENSG00000156697	UTP14A	0.049067643
ENSG00000136689	IL1RN	0.049114287
ENSG00000175445	LPL	0.04912038
ENSG00000171320	ESCO2	0.04929055
ENSG00000255874	LINC00346	0.04929055
ENSG00000247077	PGAM5	0.04929055
ENSG00000154814	OXNAD1	0.049340043
ENSG00000114812	VIPR1	0.049340043
ENSG00000136867	SLC31A2	0.04968344
ENSG00000100479	POLE2	0.04971316
ENSG00000170837	GPR27	0.04991994
