# Supplementary material for: Comparative Analysis of Transcriptomic Changes including mRNA and microRNA Expression Induced by the Xenoestrogens Zearalenone and Bisphenol A in Human Ovarian Cells
Source: Toxins (Basel). 2023 Feb 9;15(2):140. doi: 10.3390/toxins15020140 (PMC9967916; doi:10.3390/toxins15020140)
Supplement: Supplementary file 1 [file toxins-15-00140-s001.zip › Supplementary Table S3.xlsx]

## Sheet: E2__only
Row-names	Gene Symbol	logFC	adj-P-Val
ENSG00000134757	DSG3	-2.74176196666667	3.09291737548142E-07
ENSG00000136695	IL36RN	-2.42154296666667	6.36470423549086E-06
ENSG00000002726	AOC1	-2.41560766666667	5.1713283861174E-07
ENSG00000157368	IL34	-2.18414933333333	2.52470498856993E-06
ENSG00000182782	HCAR2	-2.1696144	2.83883438509692E-06
ENSG00000240280	TCAM1P	-1.9389786	1.16566599589543E-06
ENSG00000115596	WNT6	-1.8809452	8.74780054344984E-07
ENSG00000114854	TNNC1	-1.82488495	3.64009710998811E-06
ENSG00000224165	DNAJC27-AS1	-1.81064223333333	2.29218624811856E-06
ENSG00000164440	TXLNB	-1.7252029	1.45079370443378E-07
ENSG00000072952	MRVI1	-1.66380463333333	4.97841908476372E-06
ENSG00000187554	TLR5	-1.60548006666667	5.34796670810008E-06
ENSG00000281216	KIF26B	-1.58579943333333	3.89846770836323E-07
ENSG00000136630	HLX	-1.5831716	0.0000082700241096846
ENSG00000213937	CLDN9	-1.57276806666666	7.87510542812848E-08
ENSG00000006638	TBXA2R	-1.56857623333333	3.14022539623245E-06
ENSG00000204323	SMIM5	-1.56643376666667	6.10311493172173E-06
ENSG00000173546	CSPG4	-1.54602	2.92430764436146E-06
ENSG00000236423	LINC01134	-1.54237735	2.22642323770681E-06
ENSG00000145934	TENM2	-1.51762323333333	3.61721533016274E-06
ENSG00000269516	CYP4F23P	-1.51731403333333	7.81046469224588E-06
ENSG00000160219	GAB3	-1.51266863333333	0.000005050847660555
ENSG00000175538	KCNE3	-1.47812553333333	2.45748730230043E-06
ENSG00000265190	ANXA8	-1.46419113333333	1.35261462532152E-07
ENSG00000184226	PCDH9	-1.46110953333333	0.0000019904971401792
ENSG00000134070	IRAK2	-1.41965266666667	3.23797618704375E-06
ENSG00000179846	NKPD1	-1.41856513333333	2.84179711561685E-06
ENSG00000113578	FGF1	-1.39241086666667	1.26897161377953E-06
ENSG00000163121	NEURL3	-1.3885909	1.80218620901302E-06
ENSG00000115414	FN1	-1.38684666666666	2.92430764436146E-06
ENSG00000164619	BMPER	-1.3827336	0.0000051320574853079
ENSG00000177599	ZNF491	-1.36639706666667	0.0000071897889015863
ENSG00000255052	FAM66D	-1.35338176666667	3.55007816961378E-06
ENSG00000235568	NFAM1	-1.3452923	6.62968782589799E-06
ENSG00000227881	ASS1P5	-1.30405973333333	1.61705765834192E-06
ENSG00000135477	KRT87P	-1.29745766666667	7.96656195714098E-06
ENSG00000143669	LYST	-1.26303046666667	3.44458529825164E-06
ENSG00000132470	ITGB4	-1.25018833333334	1.61740535565927E-07
ENSG00000180113	TDRD6	-1.2457889	7.33164393646725E-06
ENSG00000196337	CGB7	-1.2441871	9.57822123897144E-06
ENSG00000149212	SESN3	-1.24403746666666	1.90141587452357E-06
ENSG00000135929	CYP27A1	-1.21613813333333	6.41694760517657E-06
ENSG00000060558	GNA15	-1.21580326666667	2.57014606165802E-06
ENSG00000276126	GAL3ST2	-1.19977343333333	1.11130269361317E-06
ENSG00000285114	GSDMC	-1.192999	4.73481231431232E-06
ENSG00000088726	TMEM40	-1.1875133	2.22341119012226E-07
ENSG00000288191	MISP3	-1.1836479	7.89224627016778E-07
ENSG00000281320	DYRK1B	-1.1823831	6.76941445134972E-07
ENSG00000230487	PSMG3-AS1	-1.17185956666667	0.0000133545684492044
ENSG00000137449	CPEB2	-1.16957463333333	3.78300767791987E-07
ENSG00000172738	TMEM217	-1.16901736666667	0.0000135198846454092
ENSG00000185567	AHNAK2	-1.14845066666667	0.0000129860865441479
ENSG00000229989	MIR181A1HG	-1.14704993333333	0.0000108270077414311
ENSG00000205822	TPTE2P6	-1.14403528333333	0.0000108738441628427
ENSG00000255346	NOX5	-1.14293266666667	3.15809387479409E-07
ENSG00000168754	FAM178B	-1.1326403	7.3964443533936E-07
ENSG00000266028	SRGAP2	-1.13099766666667	3.89846770836323E-07
ENSG00000004838	ZMYND10	-1.12897733333333	0.0000102271951210729
ENSG00000156869	FRRS1	-1.12303	6.16492889452623E-06
ENSG00000173212	MAB21L3	-1.1203593	7.06759359543248E-06
ENSG00000142675	CNKSR1	-1.11681133333333	1.18968273860644E-06
ENSG00000136542	GALNT5	-1.1142273	7.92438087554309E-07
ENSG00000141527	CARD14	-1.10991066666667	0.0000017851008404565
ENSG00000213467	HMGB1P37	-1.10846123333333	9.99109803585745E-06
ENSG00000102287	GABRE	-1.10647633333334	0.0000148759436323721
ENSG00000133056	PIK3C2B	-1.10548133333333	7.41308240865661E-07
ENSG00000170523	KRT83	-1.10393716666666	4.86015088625801E-07
ENSG00000119681	LTBP2	-1.102995	3.82684015391699E-06
ENSG00000102760	RGCC	-1.10174546666667	2.40190845945262E-06
ENSG00000108821	COL1A1	-1.09821276666667	1.43502919851122E-06
ENSG00000153790	C7orf31	-1.09751743333333	0.0000143867599230004
ENSG00000068971	PPP2R5B	-1.09555633333333	3.39679026999726E-07
ENSG00000135114	OASL	-1.09407546666667	1.77821164850847E-06
ENSG00000276971	TRPV6	-1.0929877	3.44680374966081E-06
ENSG00000027075	PRKCH	-1.091177	4.36651854178198E-07
ENSG00000139926	FRMD6	-1.08871233333334	5.07617712400808E-07
ENSG00000198569	SLC34A3	-1.08759263333333	0.0000181963407922023
ENSG00000179954	SSC5D	-1.08055223333333	0.0000019904971401792
ENSG00000181004	BBS12	-1.06697493333333	2.25296838670649E-06
ENSG00000196872	KIAA1211L	-1.064409	5.52829120671646E-07
ENSG00000091622	PITPNM3	-1.06362526666667	8.79302038362904E-07
ENSG00000170006	TMEM154	-1.05689616666667	1.26839590657409E-06
ENSG00000158445	KCNB1	-1.0567215	1.89969898027772E-06
ENSG00000173706	HEG1	-1.05432876666667	0.0000141938841124809
ENSG00000277926	NEU4	-1.05242523333333	7.57050948518639E-06
ENSG00000242841	KRT8P35	-1.0505626	8.74780054344984E-07
ENSG00000112782	CLIC5	-1.04931086666667	1.48521823563361E-06
ENSG00000009413	REV3L	-1.04835	5.94080000387814E-06
ENSG00000007384	RHBDF1	-1.04583	7.3964443533936E-07
ENSG00000214357	NEURL1B	-1.0422145	2.52470498856993E-06
ENSG00000168016	TRANK1	-1.04185473333333	8.79334646247429E-06
ENSG00000196220	SRGAP3	-1.04036433333333	0.0000012404926980014
ENSG00000077264	PAK3	-1.03419243333333	6.74344157197072E-06
ENSG00000155265	GOLGA7B	-1.0325358	0.0000026208397134906
ENSG00000277443	MARCKS	-1.028453	7.83332479216696E-07
ENSG00000056972	TRAF3IP2	-1.02779316666667	0.0000005861532551541
ENSG00000152784	PRDM8	-1.02613803333333	1.12435131296033E-06
ENSG00000173801	JUP	-1.02355166666666	5.47762681202676E-07
ENSG00000285048	IRF9	-1.0234346	0.0000128134946192363
ENSG00000129353	SLC44A2	-1.02104283333333	3.89311932988956E-07
ENSG00000135362	PRR5L	-1.01439313333333	8.77897070277024E-06
ENSG00000177409	SAMD9L	-1.01401266666667	5.76948321587289E-07
ENSG00000083307	GRHL2	-1.01060533333333	9.73039207485787E-07
ENSG00000058085	LAMC2	-1.008739	1.03660453817633E-06
ENSG00000088836	SLC4A11	-1.00681	5.56182797740613E-07
ENSG00000170989	S1PR1	-1.00642833333333	1.51671087609246E-06
ENSG00000117226	GBP3	-1.004294	1.18968273860644E-06
ENSG00000110375	UPK2	-1.00046193333333	2.84179711561685E-06
ENSG00000255198	SNHG9	1.00304693333334	1.98322486081722E-06
ENSG00000268234	FKBP4P6	1.00332316666667	3.21915556884484E-06
ENSG00000132603	NIP7	1.00460016666667	9.72945072782355E-07
ENSG00000112578	BYSL	1.00755066666667	8.28113527859833E-07
ENSG00000073060	SCARB1	1.0078125	9.16616342171423E-07
ENSG00000065911	MTHFD2	1.0108545	1.22961043233078E-06
ENSG00000179958	DCTPP1	1.01438333333333	5.1713283861174E-07
ENSG00000189046	ALKBH2	1.02106546666667	1.74451790868686E-06
ENSG00000243207	PPAN-P2RY11	1.02329366666667	7.21013541448499E-07
ENSG00000094804	CDC6	1.02620433333333	7.95284975800421E-07
ENSG00000254726	MEX3A	1.03295116666667	1.91246540624156E-06
ENSG00000239672	NME1	1.03469233333333	2.57674924091646E-06
ENSG00000230457	PA2G4P4	1.0357259	0.0000107590063264855
ENSG00000122641	INHBA	1.036209	1.03660453817633E-06
ENSG00000223802	CERS1	1.03713363333333	0.0000201953182277785
ENSG00000183287	CCBE1	1.03972266666667	4.17652566383339E-07
ENSG00000175592	FOSL1	1.04033666666667	5.54973052927934E-07
ENSG00000170458	CD14	1.04161516666667	5.00904236934341E-06
ENSG00000167721	TSR1	1.04275916666667	5.89803364928305E-07
ENSG00000144867	SRPRB	1.045024	1.06378751133915E-06
ENSG00000213585	VDAC1	1.047153	3.27475420788087E-07
ENSG00000237330	RNF223	1.0477283	2.66651623201393E-06
ENSG00000178105	DDX10	1.04775883333333	5.59390254073033E-07
ENSG00000118242	MREG	1.047966	6.7766054777534E-07
ENSG00000128059	PPAT	1.05268816666667	9.39619621416165E-07
ENSG00000267799	MAN1A2P1	1.05409913333333	9.73734985999462E-06
ENSG00000141378	PTRH2	1.05951873333333	7.53571370151261E-07
ENSG00000075131	TIPIN	1.06501953333333	2.54312615747818E-06
ENSG00000181101	SDCCAG3	1.06808566666666	4.4700642219996E-07
ENSG00000116120	FARSB	1.070213	1.15795808972549E-06
ENSG00000132768	DPH2	1.072269	1.05188500640228E-06
ENSG00000099282	TSPAN15	1.07236233333333	6.7766054777534E-07
ENSG00000172458	IL17D	1.07556143333333	0.0000048303396904843
ENSG00000213160	KLHL23	1.0782301	6.83194013998814E-07
ENSG00000076003	MCM6	1.08157066666666	4.24142193615154E-07
ENSG00000126215	XRCC3	1.08367663333333	1.32293088380611E-06
ENSG00000197451	HNRNPAB	1.08467166666667	3.16806396912646E-07
ENSG00000197498	RPF2	1.0857875	7.89224627016778E-07
ENSG00000235698	PA2G4P2	1.08730636666667	5.15887997418027E-06
ENSG00000169016	E2F6	1.09247116666667	1.01804956235527E-06
ENSG00000178718	RPP25	1.0926635	1.22352889072182E-06
ENSG00000163528	CHCHD4	1.09992953333333	6.7766054777534E-07
ENSG00000117877	CD3EAP	1.10162726666667	1.53955350158626E-06
ENSG00000138028	CGREF1	1.10606166666667	1.66778202804624E-06
ENSG00000102743	SLC25A15	1.1078918	5.80706973979239E-07
ENSG00000035664	DAPK2	1.11257783333333	1.32921624630549E-06
ENSG00000128050	PAICS	1.12036966666667	3.32876016074678E-07
ENSG00000281398	SNHG4	1.122131	0.0000157075775964187
ENSG00000131435	PDLIM4	1.1221521	3.49610748597156E-06
ENSG00000083635	NUFIP1	1.1222779	1.71417279176661E-06
ENSG00000101361	NOP56	1.12512933333334	2.3849337046725E-07
ENSG00000177192	PUS1	1.1415785	6.37422665106971E-07
ENSG00000259330	INAFM2	1.14751866666667	1.91246540624156E-06
ENSG00000115590	IL1R2	1.1497863	1.32383663719973E-06
ENSG00000188735	TMEM120B	1.1597975	2.28821494660674E-06
ENSG00000175445	LPL	1.16294853333334	5.44745340903996E-07
ENSG00000273604	C17ORF96	1.1743428	0.0000153302648207155
ENSG00000123545	NDUFAF4	1.17442346666667	4.87739080204962E-07
ENSG00000124784	RIOK1	1.17573113333333	2.53115668914694E-07
ENSG00000123600	METTL8	1.17923253333333	1.59247270487821E-07
ENSG00000275600	PIGW	1.18455426666667	8.10222915644798E-06
ENSG00000232917	HSPE1P6	1.19082466666667	3.2051157566075E-07
ENSG00000113763	UNC5A	1.1916706	4.95089066476458E-06
ENSG00000226885	E2F6P3	1.19396723333333	9.81483409148735E-06
ENSG00000236809	SNX25P1	1.2003292	0.0000110225928009801
ENSG00000231341	VDAC1P6	1.2315887	1.24034840237207E-06
ENSG00000189292	FAM150B	1.27985973333333	2.73508157709245E-06
ENSG00000257576	HSPD1P4	1.3004129	6.33132820755478E-06
ENSG00000166428	PLD4	1.3046607	1.17026083285346E-06
ENSG00000172789	HOXC5	1.34938763333333	4.20791220624679E-06
ENSG00000105088	OLFM2	1.38909183333333	9.61440268796918E-07
ENSG00000163710	PCOLCE2	1.395989	1.49994997721479E-06
ENSG00000235280	MCF2L-AS1	1.41355676666667	7.65062683674936E-06
ENSG00000182732	RGS6	1.53530163333333	3.32209130336151E-07
ENSG00000137561	TTPA	1.55349926666667	8.65142893844551E-06
ENSG00000245248	USP2-AS1	1.56320276666667	4.73767773849811E-06
ENSG00000125878	TCF15	1.64514553333334	0.0000041043918222112
ENSG00000101187	SLCO4A1	1.89901403333333	2.41199414565802E-06
ENSG00000164129	NPY5R	2.14087056666667	5.90776956036897E-06
ENSG00000115274	INO80B	2.46522516666667	1.04805119472255E-08
ENSG00000115657	ABCB6	2.48019506666667	6.74378317567453E-08
ENSG00000245148	ARAP1-AS2	2.76000973333333	1.22765990577271E-07

## Sheet: ZEA_only
Row-names	Gene Symbol	logFC	adj-P-Val
ENSG00000111728	ST8SIA1	-2.12041193333333	0.0000351488551619893
ENSG00000288318	PALM3	-2.0367302	0.0000151845927642997
ENSG00000198221	AFDN-AS1	-1.84541003333333	0.0000150102717707837
ENSG00000142609	CFAP74	-1.82747066666667	0.000067885718819772
ENSG00000141579	ZNF750	-1.7581602	0.000083756706969761
ENSG00000185972	CCIN	-1.7358797	0.000142661043889826
ENSG00000132517	SLC52A1	-1.6388758	9.21264752019544E-06
ENSG00000222047	C10orf55	-1.57230006666667	2.34998507540184E-06
ENSG00000101134	DOK5	-1.56382003333333	0.000042760456719372
ENSG00000101292	PROKR2	-1.53176623333333	0.0000296274478776452
ENSG00000125531	FNDC11	-1.45304293333333	0.0000108789444279962
ENSG00000157514	TSC22D3	-1.43000213333333	0.000103369894682897
ENSG00000214282	KRT8P14	-1.39600083333333	9.92490769603657E-06
ENSG00000148948	LRRC4C	-1.36944016666667	0.000142057531757947
ENSG00000014257	ACPP	-1.35997533333333	9.21264752019544E-06
ENSG00000225217	HSPA7	-1.35338373333333	0.000128882826641899
ENSG00000111644	ACRBP	-1.3207543	0.0000636833604849009
ENSG00000152766	ANKRD22	-1.30794823333333	9.38391940813605E-06
ENSG00000273707	CDKN1C	-1.30566616666667	0.0000907468528500781
ENSG00000133055	MYBPH	-1.29247963333333	5.97622213126552E-06
ENSG00000227001	NBPF2P	-1.25794906666667	0.0000368342761790743
ENSG00000227582	ADGRF5P1	-1.25471573333333	0.000117693213550316
ENSG00000186442	KRT3	-1.25286323333333	0.0000135215062772252
ENSG00000010610	CD4	-1.24267063333333	0.000142748176526008
ENSG00000176971	FIBIN	-1.22249073333334	0.0000355277651666915
ENSG00000179082	C9orf106	-1.2028039	0.0000356263252225718
ENSG00000255398	HCAR3	-1.1993212	0.0000279186116621519
ENSG00000119457	SLC46A2	-1.17812346666667	0.000172042243812159
ENSG00000288195	PODNL1	-1.17625596666667	0.000160385977008152
ENSG00000254531	FLJ20021	-1.16286483333333	0.0000264355543141274
ENSG00000170423	KRT78	-1.157746	0.0000874265308852779
ENSG00000047648	ARHGAP6	-1.15354333333333	0.0000173773149786877
ENSG00000163638	ADAMTS9	-1.14373616666666	2.13264105323573E-06
ENSG00000100292	HMOX1	-1.13965553333333	3.57581462081452E-06
ENSG00000111254	AKAP3	-1.12504143333333	0.000099201010287926
ENSG00000144290	SLC4A10	-1.12381493333333	0.0000856492586423977
ENSG00000237123	CDSN	-1.10095313333333	0.0000779099221208819
ENSG00000137193	PIM1	-1.09803666666667	2.68066899818716E-06
ENSG00000078295	ADCY2	-1.08452263333333	0.0000393568440272874
ENSG00000080031	PTPRH	-1.08270806666667	0.0000201515675147366
ENSG00000198513	ATL1	-1.080768	0.0000110325797324694
ENSG00000158315	RHBDL2	-1.07125846666666	5.03086925310126E-06
ENSG00000203805	PLPP4	-1.07099986666667	0.0000248390561608737
ENSG00000223891	OSER1-AS1	-1.06528576666667	0.0000330966483242733
ENSG00000143001	TMEM61	-1.06410056666667	0.0000776920252867458
ENSG00000147576	ADHFE1	-1.06092536666667	0.000106443234149133
ENSG00000197054	ZNF763	-1.0575291	0.0000105559075695655
ENSG00000167037	SGSM1	-1.05520056666667	0.0000965057612132783
ENSG00000172382	PRSS27	-1.0551041	0.00014718240696322
ENSG00000130751	NPAS1	-1.05351133333333	0.000100411828438795
ENSG00000185745	IFIT1	-1.05016583333333	4.34069391603925E-06
ENSG00000054598	FOXC1	-1.0422252	5.48767080070302E-06
ENSG00000124302	CHST8	-1.0402763	0.0000748840860360415
ENSG00000189108	IL1RAPL2	-1.0323249	0.000189281081671515
ENSG00000258588	TRIM6-TRIM34	-1.03185403333333	3.96498202737643E-06
ENSG00000138411	HECW2	-1.02750186666667	0.000108791589377313
ENSG00000235487	PSORS1C1	-1.02569693333333	0.0000135215062772252
ENSG00000188761	BCL2L15	-1.02536973333333	0.0000533605048231145
ENSG00000179913	B3GNT3	-1.02213073333333	1.88100216389512E-06
ENSG00000267573	KRT8P5	-1.0199681	0.0000259493310044886
ENSG00000143320	CRABP2	-1.01909186666667	0.000037062995398736
ENSG00000172794	RAB37	-1.01597926666667	0.00013217514121841
ENSG00000272620	AFAP1-AS1	-1.01286153333333	9.59801808896317E-06
ENSG00000088002	SULT2B1	-1.01095766666667	0.0000157507681533099
ENSG00000160190	SLC37A1	-1.01035656666666	4.19613166137949E-06
ENSG00000143375	CGN	-1.010201	2.84168332627831E-06
ENSG00000225778	PROSER2-AS1	-1.00621283333333	0.0000147516290124832
ENSG00000158571	PFKFB1	-1.00417536666667	0.0000947411398449615
ENSG00000125378	BMP4	-1.0023183	0.0000703914754187576
ENSG00000120075	HOXB5	-1.0017794	5.32879913627829E-06
ENSG00000165474	GJB2	-1.0016839	0.0000160679765646405
ENSG00000146858	ZC3HAV1L	1.000449	0.0000280211886648067
ENSG00000176697	BDNF	1.002619	3.23473934393681E-06
ENSG00000085415	SEH1L	1.004275	3.30725050377906E-06
ENSG00000184160	ADRA2C	1.0056641	0.00006048460359079
ENSG00000181544	FANCB	1.01345593333333	0.0000056458361850181
ENSG00000120158	RCL1	1.0179839	0.0000113937427457061
ENSG00000176208	ATAD5	1.02063236666667	0.0000588859101335165
ENSG00000275917	CHRFAM7A	1.0215049	0.000175236181568181
ENSG00000184347	SLIT3	1.024057	2.68066899818716E-06
ENSG00000011590	ZBTB32	1.02463873333333	0.000178380823484224
ENSG00000163002	NUP35	1.0279122	8.26007746224967E-06
ENSG00000153976	HS3ST3A1	1.03404196666667	0.0000111411520761264
ENSG00000137642	SORL1	1.036739	0.000032223023970254
ENSG00000236144	TMEM147-AS1	1.0408766	0.0000472032314325461
ENSG00000125247	TMTC4	1.05031166666667	0.0000145001004095788
ENSG00000016391	CHDH	1.05203833333333	3.90860652634932E-06
ENSG00000235884	LINC00941	1.06492513333333	0.000179683987118554
ENSG00000121440	PDZRN3	1.06753296666667	0.000197698075264908
ENSG00000235454	HAUS6P3	1.06808766666667	0.0000152124587041174
ENSG00000241293	PPATP1	1.0689417	2.66541286062278E-06
ENSG00000234702	VDAC1P3	1.0766002	2.68066899818716E-06
ENSG00000234494	SP2-AS1	1.0792763	0.0000579043586882608
ENSG00000165194	PCDH19	1.10115276666667	0.0000375258000760998
ENSG00000095587	TLL2	1.10336923333334	0.0000135215062772252
ENSG00000148840	PPRC1	1.10441866666667	2.42148071844386E-06
ENSG00000158483	FAM86C1	1.10920363333333	7.65717144193726E-06
ENSG00000074276	CDHR2	1.116436	0.0000320948283130337
ENSG00000243716	NPIPB5	1.11910436666667	0.0000537567023880379
ENSG00000258647	LINC00930	1.12356433333333	0.0000128715303255306
ENSG00000242125	SNHG3	1.137175	0.0000690151026101202
ENSG00000237975	FLG-AS1	1.16779016666667	0.0000875872914400155
ENSG00000176641	RNF152	1.1885616	0.0000246405396218035
ENSG00000288121	MDN1	1.21777433333333	0.0000911412774654158
ENSG00000268144	NIFKP6	1.23489736666667	0.00014374015824091
ENSG00000198720	ANKRD13B	1.2657541	2.68066899818716E-06
ENSG00000197714	ZNF460	1.29923713333333	0.0000475591679944666
ENSG00000231445	TIMM8AP1	1.31162416666667	0.0000543038877059914
ENSG00000281332	LINC00997	1.31964506666667	0.0000756644243598703
ENSG00000226562	CYP4F26P	1.36607366666667	0.000068791550696391
ENSG00000169203	NPIPB12	1.37979236666667	0.0000548324334209296
ENSG00000189007	ADAT2	1.39464573333333	1.92663074561749E-06
ENSG00000179909	ZNF154	1.40787803333333	0.00013762275441852
ENSG00000281207	SLFNL1-AS1	1.46329413333333	5.65693081444641E-06
ENSG00000134259	NGF	1.4706716	0.000153130232226552
ENSG00000112499	SLC22A2	1.47461406666667	0.000110277647239561
ENSG00000143631	FLG	1.48783166666667	0.0000470772495885908
ENSG00000166106	ADAMTS15	1.5022973	7.20232841043838E-07
ENSG00000235649	MXRA5Y	1.51046286666667	0.0000911994728935574
ENSG00000103056	SMPD3	1.51608086666667	0.0000679664107799239
ENSG00000174473	GALNTL6	1.60807538666667	0.000121764523243015
ENSG00000172061	LRRC15	1.70952735333333	0.0000732741969651803
ENSG00000207652	MIR621	1.74979254666667	0.0000368284460639327
ENSG00000177076	ACER2	1.7902907	0.00013698051879366
ENSG00000101825	MXRA5	1.82570633333333	0.0000173947925421635
ENSG00000143333	RGS16	1.82889743333333	0.0000868835033747901
ENSG00000091428	RAPGEF4	1.9843069	0.0000133020577109
ENSG00000152270	PDE3B	2.1012006	0.000074832212973246
ENSG00000213071	LPAL2	2.18088723333333	0.0000427538104596198
ENSG00000123700	KCNJ2	2.4880786	0.0000642771070114572

## Sheet: BPA_only
Row-names	Gene Symbol	logFC	adj-P-Val
ENSG00000231871	IPO9-AS1	-3.25253066666667	7.32569207637379E-12
ENSG00000250741	NT5C1B-RDH14	-2.70853523333333	2.43878262650664E-11
ENSG00000182040	USH1G	-1.68152746666667	7.51225890666744E-08
ENSG00000230006	ANKRD36BP2	-1.48079	2.39296104427996E-07
ENSG00000176928	GCNT4	-1.3377311	3.05372003303373E-07
ENSG00000125848	FLRT3	-1.06413693333333	8.39033047501397E-09
ENSG00000070729	CNGB1	-1.02732993333333	7.42174222002544E-08
ENSG00000168000	BSCL2	-1.02503226666666	2.97682637954567E-08
ENSG00000188277	C15orf62	-1.02069676666667	1.61434612863677E-08
ENSG00000275713	HIST1H2BH	1.00849303333333	1.51769212254175E-08
ENSG00000174749	C4ORF32	1.0198506	7.14216340282995E-08
ENSG00000053438	NNAT	1.07104996666667	1.51769212254175E-08
ENSG00000273802	HIST1H2BG	1.45910036666667	1.0830820579112E-07

## Sheet: E2_ZEA
Row-names	Gene Symbol	E2_logFC	E2_adj-P-Val	ZEA_logFC	ZEA_adj-P-Val
ENSG00000131203	IDO1	-2.77116493333333	1.37120115977258E-07	-2.877229	5.24652465997111E-06
ENSG00000184012	TMPRSS2	-2.53438276666667	1.95219227832194E-08	-1.9660403	0.0000519877214525138
ENSG00000057657	PRDM1	-2.17281026666667	1.08969677164493E-06	-1.62551816666667	0.0000173773149786877
ENSG00000145358	DDIT4L	-2.16858286666667	3.32343541039783E-08	-2.5157157	0.0000783840927129347
ENSG00000134765	DSC1	-2.0677018	4.87196928734107E-08	-1.7470708	7.2207227942843E-07
ENSG00000136689	IL1RN	-2.06225463333333	1.01452896576324E-06	-1.9541158	0.0000338933733684536
ENSG00000183496	MEX3B	-1.94605536666667	1.49111450611744E-07	-1.85089756666667	9.24513854027335E-06
ENSG00000152785	BMP3	-1.94053523333333	4.34855670609285E-06	-2.31606806666667	0.0000375258000760998
ENSG00000167183	PRR15L	-1.91656196666667	1.62230277948454E-08	-1.7928529	9.13822738087171E-07
ENSG00000134755	DSC2	-1.8971155	2.99687651351995E-08	-1.7016485	1.10182464860254E-06
ENSG00000158352	SHROOM4	-1.8478909	2.78720238368487E-07	-1.47781143333333	3.65744519970857E-06
ENSG00000197506	SLC28A3	-1.82780306666667	9.61440268796918E-07	-1.4410641	0.0000538340721350613
ENSG00000145911	N4BP3	-1.82778273333333	1.41934573707203E-08	-2.02044366666667	1.42167388272715E-06
ENSG00000166407	LMO1	-1.8098669	8.04476214742171E-08	-1.7323481	4.37581095802107E-06
ENSG00000164938	TP53INP1	-1.80087446666666	8.54325192263609E-08	-1.58926876666666	0.0000029484210434517
ENSG00000134668	SPOCD1	-1.7819738	4.67760700030881E-07	-1.8206441	0.000028211568680752
ENSG00000101445	PPP1R16B	-1.73439383333334	5.06724807113805E-08	-1.74479566666667	4.81369769098095E-07
ENSG00000125775	SDCBP2	-1.73133383333333	1.69969014481983E-08	-1.54506866666666	9.08017507469552E-07
ENSG00000169908	TM4SF1	-1.706946	1.86448712195554E-08	-1.66944933333333	2.89370375414211E-07
ENSG00000166589	CDH16	-1.70483523333333	4.76505374088415E-08	-1.1924071	0.0000110325797324694
ENSG00000184574	LPAR5	-1.6985571	4.96440843182458E-08	-1.45448026666667	2.23778335436973E-06
ENSG00000114541	FRMD4B	-1.67769713333333	1.40342249041184E-07	-1.3299997	0.0000152185417063292
ENSG00000124466	LYPD3	-1.67763793333333	4.76505374088415E-08	-1.48911703333334	1.10525831726436E-06
ENSG00000125508	SRMS	-1.6657586	4.5032565098851E-07	-1.59138756666667	0.0000367037577024846
ENSG00000121966	CXCR4	-1.66284313333333	9.73039207485787E-07	-1.69079916666667	0.0000322371561505795
ENSG00000074181	NOTCH3	-1.64673816666667	3.7084629484732E-08	-1.423415	9.34301928478977E-07
ENSG00000140465	CYP1A1	-1.6458043	1.49733188968624E-08	-1.43217973333333	5.65391723193848E-07
ENSG00000288455	SEMA7A	-1.64115976666667	6.32102812466965E-07	-1.42327803333333	9.43277990658098E-06
ENSG00000177191	B3GNT8	-1.63863063333333	2.32544119542201E-06	-1.68348386666667	2.32135584604976E-06
ENSG00000186832	KRT16	-1.63546426666667	3.25493219025925E-06	-1.56752626666667	0.000026719475800665
ENSG00000189143	CLDN4	-1.62058116666667	6.74378317567453E-08	-1.60839483333334	1.47359596358209E-06
ENSG00000183421	RIPK4	-1.613396	3.40960569317776E-08	-1.61250483333333	1.94485770834473E-06
ENSG00000146192	FGD2	-1.6070715	3.78300767791987E-07	-1.29782596666667	2.92847211358113E-06
ENSG00000129151	BBOX1	-1.59780736666667	3.89311932988956E-07	-1.74390716666667	0.0000006540115414357
ENSG00000185479	KRT6B	-1.58571216666667	3.7084629484732E-08	-1.29558243333333	2.65007771160345E-06
ENSG00000134215	VAV3	-1.58341383333333	6.80550260735427E-08	-1.5155691	1.55774365413122E-06
ENSG00000119686	FLVCR2	-1.5726247	5.37866749829232E-07	-1.3810828	4.74483697640144E-06
ENSG00000132746	ALDH3B2	-1.56498826666667	8.04476214742171E-08	-1.3012765	2.34998507540184E-06
ENSG00000130775	THEMIS2	-1.55731676666666	7.90424066864805E-07	-1.68052323333333	8.20622916819384E-06
ENSG00000127954	STEAP4	-1.5462961	4.02334232346713E-08	-1.4801575	9.08017507469552E-07
ENSG00000196542	SPTSSB	-1.54392823333333	2.75711161566791E-06	-1.22176813333333	2.59354354312118E-06
ENSG00000156966	B3GNT7	-1.54042766666667	2.57386983808587E-08	-1.33628103333333	9.58321146549757E-07
ENSG00000138395	CDK15	-1.53679756666667	2.45942988555629E-07	-1.9302309	1.76236957959929E-06
ENSG00000104827	CGB3	-1.52252833333333	2.32544119542201E-06	-1.79279663333333	0.0000623333360690262
ENSG00000136352	NKX2-1	-1.52138996666667	8.09144081516678E-06	-1.6996787	0.0000108879651373053
ENSG00000164761	TNFRSF11B	-1.51852123333333	5.80706973979239E-07	-1.48311406666667	0.0000026584351347915
ENSG00000169550	MUC15	-1.51556006666667	1.61740535565927E-07	-1.53967583333333	0.0000132070355694258
ENSG00000122035	RASL11A	-1.50161453333333	1.95561040794456E-07	-1.47152306666667	7.47360045779038E-07
ENSG00000013588	GPRC5A	-1.4957155	4.83764589722608E-08	-1.34200433333333	1.49111248325024E-06
ENSG00000052344	PRSS8	-1.4920055	1.59247270487821E-07	-1.4506495	9.13822738087171E-07
ENSG00000134321	RSAD2	-1.48733266666667	1.94056241510206E-07	-1.4513929	5.41211091565701E-06
ENSG00000165272	AQP3	-1.4818296	1.28434382295145E-07	-1.61369976666667	3.81027305828893E-06
ENSG00000111335	OAS2	-1.4816144	3.44297783182098E-06	-1.3712615	0.0000202047514692059
ENSG00000169583	CLIC3	-1.48069516666667	1.22765990577271E-07	-1.5824197	0.0000195469717365076
ENSG00000163207	IVL	-1.47655993333333	1.61740535565927E-07	-1.65688646666667	4.66480719503892E-06
ENSG00000115221	ITGB6	-1.47298633333334	8.04476214742171E-08	-1.34488533333334	9.80653535346594E-07
ENSG00000183128	CALHM3	-1.45892683333333	4.4700642219996E-07	-1.24712553333333	0.0000645389986078838
ENSG00000186081	KRT5	-1.45870166666666	4.83764589722608E-08	-1.39420716666667	6.37317717397049E-07
ENSG00000137501	SYTL2	-1.45362433333333	5.89414734921995E-08	-1.31147133333333	9.34301928478977E-07
ENSG00000136244	IL6	-1.4524773	8.14632179053464E-06	-1.5438624	0.0000225121382881849
ENSG00000146072	TNFRSF21	-1.44683566666667	4.97945517304768E-08	-1.406023	9.05447787929521E-07
ENSG00000138764	CCNG2	-1.44105566666667	6.74378317567453E-08	-1.24623133333333	2.30293082974571E-06
ENSG00000186204	CYP4F12	-1.4410174	9.61440268796918E-07	-1.38743876666667	0.0000108355431297404
ENSG00000070190	DAPP1	-1.4275718	6.80550260735427E-08	-1.09209003333333	0.0000092873850242068
ENSG00000168685	IL7R	-1.4177516	6.31938392349636E-07	-1.46127076666667	5.36579517192484E-06
ENSG00000104611	SH2D4A	-1.41498066666667	5.90880951209019E-08	-1.37386966666667	9.34301928478977E-07
ENSG00000118898	PPL	-1.41268766666667	6.58678501014628E-07	-1.18341866666667	2.19623661008343E-06
ENSG00000164379	FOXQ1	-1.400756	5.66078184352264E-07	-1.26512766666667	6.23852111786821E-06
ENSG00000155760	FZD7	-1.38346656666667	9.83893069150645E-08	-1.29436966666667	1.65840948124887E-06
ENSG00000128510	CPA4	-1.380042	1.22765990577271E-07	-1.41496666666666	1.88100216389512E-06
ENSG00000124143	ARHGAP40	-1.37753646666667	4.76505374088415E-08	-1.37043583333333	9.13822738087171E-07
ENSG00000180914	OXTR	-1.36375666666666	1.35261462532152E-07	-1.21296633333333	0.0000017896362729929
ENSG00000172818	OVOL1	-1.36274156666667	2.0821817925357E-07	-1.28704383333333	4.64247922799755E-06
ENSG00000105880	DLX5	-1.35957756666667	6.99593543508748E-07	-1.31082873333333	0.0000293242503824903
ENSG00000122861	PLAU	-1.351489	6.80550260735427E-08	-1.33654333333333	9.08017507469552E-07
ENSG00000187091	PLCD1	-1.34927366666666	8.04476214742171E-08	-1.19371033333333	9.08017507469552E-07
ENSG00000148204	CRB2	-1.34520276666667	1.94004072550865E-07	-1.2665164	2.81925750051091E-06
ENSG00000140859	KIFC3	-1.33563283333333	2.53115668914694E-07	-1.32411583333333	2.83578218877374E-06
ENSG00000205978	NYNRIN	-1.33268183333333	3.28846542115184E-07	-1.14782133333333	3.94234565591703E-06
ENSG00000198807	PAX9	-1.33042033333333	6.80550260735427E-08	-1.21908266666667	1.58539846670075E-06
ENSG00000184261	KCNK12	-1.32472896666667	8.44196252596552E-06	-1.4177952	0.0000531158702525811
ENSG00000175155	YPEL2	-1.32344596666667	7.92438087554309E-07	-1.25490893333333	3.94234565591703E-06
ENSG00000081277	PKP1	-1.32266406666666	1.57788031648288E-07	-1.3074555	8.43307575562698E-07
ENSG00000137747	TMPRSS13	-1.32080823333334	3.48044735314656E-07	-1.212812	1.00535897644037E-06
ENSG00000135373	EHF	-1.319947	2.35585277739658E-06	-1.08988133333334	4.44816518792794E-06
ENSG00000288360	ZSWIM4	-1.3142951	3.15584807398877E-07	-1.04239783333333	0.0000162632065996285
ENSG00000205420	KRT6A	-1.3113946	1.11759374953896E-07	-1.28261996666667	9.21264752019544E-06
ENSG00000185585	OLFML2A	-1.3092069	1.15939968499521E-07	-1.1818522	7.28056979841935E-06
ENSG00000158246	FAM46B	-1.30767453333333	6.53967142669344E-07	-1.37088373333333	3.82413312187432E-06
ENSG00000049283	EPN3	-1.30751	7.82718736761056E-07	-1.275031	1.10182464860254E-06
ENSG00000119917	IFIT3	-1.2928347	1.22765990577271E-07	-1.18125706666667	4.37581095802107E-06
ENSG00000174502	SLC26A9	-1.29162003333333	3.48147329863524E-07	-2.01039063333333	0.000128548123615316
ENSG00000221926	TRIM16	-1.29008286666667	1.32805564427875E-07	-1.30433933333333	1.25804278936095E-06
ENSG00000092929	UNC13D	-1.27730423333333	1.40617401002551E-06	-1.20976496666667	5.24652465997111E-06
ENSG00000119139	TJP2	-1.27073533333333	1.22765990577271E-07	-1.207986	1.61953550295618E-06
ENSG00000136153	LMO7	-1.268325	0.0000129827178020849	-1.10531683333334	8.56272073859516E-06
ENSG00000075426	FOSL2	-1.26571233333333	2.26133169675658E-07	-1.17108633333334	0.0000023643343067881
ENSG00000240891	PLCXD2	-1.26009053333333	2.63509431337699E-06	-1.00448323333333	0.000175816115154103
ENSG00000135363	LMO2	-1.24596723333333	1.12809247533738E-06	-1.3618529	0.0000114999424143284
ENSG00000065325	GLP2R	-1.2422404	2.94936114772779E-06	-1.42862213333334	0.00016307939581639
ENSG00000176170	SPHK1	-1.24104866666667	1.69361927731696E-06	-1.23381473333333	0.0000188898325629136
ENSG00000168994	PXDC1	-1.23704966666667	4.8574917433505E-07	-1.14285833333333	9.43277990658098E-06
ENSG00000225526	MKRN2OS	-1.23151146666667	1.32921624630549E-06	-1.02536316666667	0.0000365462548410399
ENSG00000119922	IFIT2	-1.23013273333333	5.61931536884465E-07	-1.17121033333333	2.36360396641926E-06
ENSG00000170465	KRT6C	-1.22793753333333	0.0000046261657964929	-1.42493573333333	9.08017507469552E-07
ENSG00000019186	CYP24A1	-1.22743266666666	4.39611334345021E-07	-1.17917799999999	8.80642145996152E-06
ENSG00000100439	ABHD4	-1.21681566666667	1.89429140113592E-07	-1.12568033333333	2.32135584604976E-06
ENSG00000104140	RHOV	-1.2162228	1.64697917011185E-06	-1.1442899	0.0000136110167490864
ENSG00000189120	SP6	-1.213727	2.07202535988237E-07	-1.21819063333333	0.0000015235169780891
ENSG00000134013	LOXL2	-1.20759573333333	4.1899837032467E-07	-1.09531193333334	1.50202660651061E-06
ENSG00000189420	ZFP92	-1.204003	2.85414386325817E-07	-1.29587616666667	1.55750262873402E-06
ENSG00000196526	AFAP1	-1.203486	2.06889541626879E-07	-1.10926433333334	2.68066899818716E-06
ENSG00000169435	RASSF6	-1.20023373333333	5.93874807493794E-07	-1.10010873333333	3.78353736120135E-06
ENSG00000281991	TMEM265	-1.19423703333333	0.0000058794868221232	-1.06156376666667	0.000115781593029425
ENSG00000156804	FBXO32	-1.191871	2.94465034651466E-07	-1.19404566666667	0.0000026584351347915
ENSG00000140505	CYP1A2	-1.1903447	4.36943028898917E-06	-1.174833	0.000010586225697141
ENSG00000178363	CALML3	-1.18598433333333	7.64830180806395E-07	-1.00846833333333	0.0000215547046838543
ENSG00000282800	MIR22HG	-1.18012976666667	0.0000117552153823228	-1.09821316666667	0.0000151005164165767
ENSG00000146278	PNRC1	-1.170464	3.15584807398877E-07	-1.20084666666667	1.38853069645799E-06
ENSG00000239282	GATSL3	-1.1696853	5.19491371405746E-06	-1.0964685	0.0000203140072510637
ENSG00000163435	ELF3	-1.16910033333333	2.69686863226853E-07	-1.12643433333333	1.95908151398369E-06
ENSG00000138271	GPR87	-1.16592953333334	3.39679026999726E-07	-1.14218393333333	1.42167388272715E-06
ENSG00000162746	FCRLB	-1.16536603333333	3.41093452250652E-06	-1.122245	0.0000270264487024111
ENSG00000047936	ROS1	-1.16246566666667	3.60813657644949E-06	-1.00137336666667	0.000152222256802679
ENSG00000173269	MMRN2	-1.16178703333333	3.15584807398877E-07	-1.32791806666667	7.17321192808713E-07
ENSG00000138670	RASGEF1B	-1.1587383	3.32209130336151E-07	-1.187251	0.0000026584351347915
ENSG00000111961	SASH1	-1.15748133333333	3.51794308913956E-07	-1.052029	3.58988777938012E-06
ENSG00000065361	ERBB3	-1.15723866666666	3.48147329863524E-07	-1.04722433333333	2.66520940678475E-06
ENSG00000288257	STRA6	-1.15190446666666	7.95926944788255E-06	-1.02572686666667	0.000178577905276044
ENSG00000104490	NCALD	-1.15027086666667	2.94465034651466E-07	-1.10016566666667	0.0000026584351347915
ENSG00000156453	PCDH1	-1.14452566666667	3.46342156059317E-07	-1.03715833333333	2.01450182821799E-06
ENSG00000183018	SPNS2	-1.13803776666667	0.0000112455981766477	-1.08825986666666	0.0000102662778342402
ENSG00000126752	SSX1	-1.13115956666667	6.53967142669344E-07	-1.24502726666667	0.0000110238476429782
ENSG00000141738	GRB7	-1.12756366666667	5.44745340903996E-07	-1.06249766666667	4.59936072736498E-06
ENSG00000168309	FAM107A	-1.1202665	2.78720238368487E-07	-1.13215116666667	1.94245151446462E-06
ENSG00000004799	PDK4	-1.11943133333333	2.46599537653127E-06	-1.005015	0.0000630956162964206
ENSG00000136514	RTP4	-1.1178627	0.000001731569144331	-1.20167013333333	7.85979651711531E-06
ENSG00000136155	SCEL	-1.1142336	2.94936114772779E-06	-1.0690643	0.0000471156209188826
ENSG00000164949	GEM	-1.10671843333333	1.20980796851054E-06	-1.1637003	0.0000113937427457061
ENSG00000089041	P2RX7	-1.10348566666667	4.75699795604468E-07	-1.05938943333333	9.21264752019544E-06
ENSG00000121236	TRIM6	-1.09495296666667	6.2551910991531E-07	-1.0784961	3.93402750788839E-06
ENSG00000137440	FGFBP1	-1.08141566666666	1.58728474011665E-06	-1.08891816666667	0.0000045374985875156
ENSG00000173267	SNCG	-1.080507	2.23257247099541E-06	-1.054088	0.0000249825783113109
ENSG00000102243	VGLL1	-1.07219133333333	5.90104419476107E-07	-1.07772666666666	1.89749000564756E-06
ENSG00000162981	FAM84A	-1.06303676666667	5.90104419476107E-07	-1.04940966666667	0.0000134780356456448
ENSG00000177494	ZBED2	-1.06039016666667	1.19724482453461E-06	-1.0037375	5.32879913627829E-06
ENSG00000197872	FAM49A	-1.05854066666667	5.71521954101263E-07	-1.00943	3.43749107012655E-06
ENSG00000108448	TRIM16L	-1.05054666666667	2.21169491705031E-06	-1.1006978	5.07474908508254E-06
ENSG00000163898	LIPH	-1.0412076	1.75177664390881E-06	-1.0735568	3.52713610433047E-06
ENSG00000204103	MAFB	-1.02768833333333	2.53971183241512E-06	-1.08939263333333	0.0000714351711874563
ENSG00000184557	SOCS3	-1.02634456666667	2.96310266089189E-06	-1.04430076666667	7.07406503037443E-06
ENSG00000263155	MYZAP	-1.02248726666667	6.54625361410747E-06	-1.06350946666667	0.0000469654867050584
ENSG00000144810	COL8A1	-1.017391	7.28226626177376E-07	-1.05526066666667	3.22753466705416E-06
TNRC6C-AS1	TNRC6C-AS1	-1.01250583333333	4.23378724685239E-06	-1.16089563333333	0.0000026920625252006
ENSG00000285485	NFATC4	-1.00948866666667	0.0000110225928009801	-1.21793133333333	0.0000315168128358886
ENSG00000112312	GMNN	1.01490963333333	0.0000135470683949416	1.0169983	0.000102638947456052
ENSG00000198142	SOWAHC	1.016368	4.68341188897764E-07	1.01712366666667	0.0000023643343067881
ENSG00000160172	FAM86C2P	1.02159393333333	2.33336763518809E-06	1.14869406666666	5.93389666170291E-06
ENSG00000238243	OR2W3	1.0234289	3.61721533016274E-06	1.01706873333333	0.0000100541551122308
ENSG00000206527	HACD2	1.02785266666667	2.23812933039235E-06	1.044721	0.0000100541551122308
ENSG00000230453	ANKRD18B	1.0306643	5.74699424000511E-06	1.06257516666667	0.0000437047295211375
ENSG00000148459	PDSS1	1.0347102	5.32077853117161E-06	1.08377246666667	0.0000522904083648562
ENSG00000124787	RPP40	1.0359899	2.09285790086845E-06	1.03291773333333	0.0000167058921212323
ENSG00000132661	NXT1	1.03747393333333	6.74344157197072E-06	1.1483581	0.000034330713675956
ENSG00000165271	NOL6	1.04310533333333	3.7905765222204E-07	1.02134666666667	1.94485770834473E-06
ENSG00000105926	MPP6	1.0450251	3.85656089842344E-06	1.14002183333334	0.0000610521572387829
ENSG00000174945	AMZ1	1.04648583333334	1.22203071889526E-06	1.08506516666667	2.90134755490616E-06
ENSG00000270885	RASL10B	1.05119923333334	4.42605055000431E-07	1.03181716666667	2.80462558840174E-06
ENSG00000276043	UHRF1	1.05145366666667	6.88040398582752E-07	1.07719733333334	3.11013004424977E-06
ENSG00000255867	DENND5B-AS1	1.05492173333333	0.0000144973903630542	1.01007583333333	0.000185485841099649
ENSG00000148843	PDCD11	1.05996883333333	5.90104419476107E-07	1.11392	1.26130397221652E-06
ENSG00000179409	GEMIN4	1.07317616666667	4.04460765104347E-07	1.050634	0.0000026584351347915
ENSG00000111641	NOP2	1.07764966666667	4.58487521500902E-07	1.02333133333333	1.97326774555081E-06
ENSG00000184178	SCFD2	1.0791291	8.21024604128763E-06	1.18096	0.0000586543789464365
ENSG00000225439	BOLA3-AS1	1.07969886666667	6.53967142669344E-07	1.068715	3.62705339347529E-06
ENSG00000251493	FOXD1	1.08365733333333	7.90424066864805E-07	1.06470633333333	0.0000046666990453414
ENSG00000052749	RRP12	1.087346	3.15584807398877E-07	1.115158	1.55750262873402E-06
ENSG00000236044	FABP5P2	1.08896476666667	1.09066116858675E-06	1.04960866666667	0.0000582916861712505
ENSG00000101412	E2F1	1.09054766666667	0.0000012404926980014	1.02555533333333	3.20580929758697E-06
ENSG00000198945	L3MBTL3	1.0909923	4.45941228378496E-06	1.13962996666667	3.94234565591703E-06
ENSG00000170345	FOS	1.09508353333333	0.0000035217791165078	1.0668258	0.0000387041322081278
ENSG00000197961	ZNF121	1.09685233333333	7.2845316160839E-07	1.08484633333333	4.96208199755624E-06
ENSG00000073905	VDAC1P1	1.09804836666667	5.56182797740613E-07	1.05840626666667	0.000010951014906089
ENSG00000165661	QSOX2	1.0981659	5.76948321587289E-07	1.07331423333333	2.68066899818716E-06
ENSG00000145194	ECE2	1.1006269	6.35780022629102E-06	1.0013659	0.0000787584869091452
ENSG00000080608	PUM3	1.10453243333333	3.16806396912646E-07	1.00311343333333	3.48945454049368E-06
ENSG00000177542	SLC25A22	1.11129463333334	1.06251843024738E-06	1.07669863333333	2.83578218877374E-06
ENSG00000186205	MARC1	1.11498443333333	3.15584807398877E-07	1.1537496	2.37272280514132E-06
ENSG00000121057	AKAP1	1.11562133333334	2.2891048276712E-07	1.11465366666667	1.34824683273814E-06
ENSG00000122870	BICC1	1.11563733333333	1.20939109566182E-06	1.11747983333333	0.0000115311228249142
ENSG00000125630	POLR1B	1.12327266666667	7.01588094808485E-07	1.17063833333333	1.41636067155157E-06
ENSG00000099250	NRP1	1.12580766666667	3.39679026999726E-07	1.168389	2.13143277330001E-06
ENSG00000171791	BCL2	1.12812813333333	6.98323607489034E-06	1.40528436666667	0.0000173896859459448
ENSG00000240204	SMKR1	1.13479556666667	3.58779417032003E-06	1.13929206666667	0.0000360868086513556
ENSG00000168447	SCNN1B	1.137024	2.3849337046725E-07	1.0830825	1.92663074561749E-06
ENSG00000133794	ARNTL	1.14112523333334	4.14957303667159E-07	1.0722489	0.0000026584351347915
ENSG00000236972	FABP5P1	1.14223913333333	8.04146316588851E-07	1.37739993333333	7.44560231372901E-06
ENSG00000168785	TSPAN5	1.142504	2.07202535988237E-07	1.006532	2.01123296941524E-06
ENSG00000164292	RHOBTB3	1.143457	7.21657503549463E-07	1.20960166666667	2.80462558840174E-06
ENSG00000128011	LRFN1	1.1447358	2.92430764436146E-06	1.2199438	0.0000110325797324694
ENSG00000132382	MYBBP1A	1.148231	7.64830180806395E-07	1.03798833333333	0.0000104866741543507
ENSG00000141384	TAF4B	1.15009033333334	2.84467418781104E-07	1.14513866666667	2.13535781702939E-06
ENSG00000198046	ZNF667	1.1540949	4.22719216049263E-06	1.0783488	0.000105977782889788
ENSG00000163083	INHBB	1.15484466666667	2.61073317861959E-07	1.051944	3.08179378053119E-06
ENSG00000004478	FKBP4	1.16213933333333	2.3849337046725E-07	1.003951	2.98575043939854E-06
ENSG00000198042	MAK16	1.17309666666667	8.74780054344984E-07	1.12920783333333	3.11013004424977E-06
ENSG00000166250	CLMP	1.17314616666667	3.15584807398877E-07	1.0028502	8.26007746224967E-06
ENSG00000143179	UCK2	1.17430533333333	1.75232388855654E-07	1.084375	1.92663074561749E-06
ENSG00000153094	BCL2L11	1.17498933333333	3.13508376664285E-07	1.02719233333333	0.0000046666990453414
ENSG00000116649	SRM	1.17599633333333	3.28846542115184E-07	1.04699133333333	0.0000044654217560324
ENSG00000157193	LRP8	1.17965866666666	2.84467418781104E-07	1.174707	0.0000026584351347915
ENSG00000234964	FABP5P7	1.18207083333333	0.0000021325234627827	1.0211894	0.000015486318258347
ENSG00000082516	GEMIN5	1.18563933333333	1.42034034623286E-07	1.16409466666667	1.19018081169546E-06
ENSG00000267534	S1PR2	1.1875526	5.71521954101263E-07	1.08520193333333	6.76405002187775E-06
ENSG00000182118	FAM89A	1.18935646666667	1.24227021424539E-06	1.3682839	5.24652465997111E-06
ENSG00000163811	WDR43	1.190268	3.27105270141136E-07	1.10021133333334	2.59145162039598E-06
ENSG00000140284	SLC27A2	1.19169173333333	7.92438087554309E-07	1.0257609	0.000014228728998457
ENSG00000114767	RRP9	1.19351683333333	6.76941445134972E-07	1.08364383333333	0.000013129440807322
ENSG00000125845	BMP2	1.19436366666667	2.77458805071453E-07	1.11844633333333	3.24132118251812E-06
ENSG00000183605	SFXN4	1.19458443333334	4.86148562181764E-07	1.14328216666667	0.0000026584351347915
ENSG00000171793	CTPS1	1.196462	2.22579669593005E-07	1.0483	2.98575043939854E-06
ENSG00000135521	LTV1	1.2013435	4.39611334345021E-07	1.0799515	6.96670716520806E-06
ENSG00000188042	ARL4C	1.20342366666667	1.22765990577271E-07	1.21060633333333	9.08017507469552E-07
ENSG00000165732	DDX21	1.20637333333334	2.50036211645052E-07	1.20106466666667	1.06263928542866E-06
ENSG00000117525	F3	1.2065995	3.89311932988956E-07	1.04552316666667	2.51519119634723E-06
ENSG00000176055	MBLAC2	1.20790773333333	1.14993051125008E-06	1.21607226666667	6.61375508953493E-06
ENSG00000166828	SCNN1G	1.20824983333334	2.07202535988237E-07	1.2390255	9.34301928478977E-07
ENSG00000143942	CHAC2	1.20840336666667	0.0000046254234555925	1.20785446666667	0.0000204147865145606
ENSG00000198108	CHSY3	1.21234433333334	6.88040398582752E-07	1.20692946666667	0.0000456685389315428
ENSG00000164929	BAALC	1.21298776666667	1.48379589568495E-06	1.14009886666667	0.0000176047918439678
ENSG00000065328	MCM10	1.217734	2.52990415487229E-07	1.18413033333333	1.49111248325024E-06
ENSG00000100490	CDKL1	1.21976773333333	6.52498425374009E-07	1.32465686666667	0.0000197527135688796
ENSG00000125454	SLC25A19	1.22897863333334	2.45942988555629E-07	1.21784513333334	3.43771622650235E-06
ENSG00000173638	SLC19A1	1.23328036666667	1.92594064688759E-06	1.09439903333334	0.0000154566623055822
ENSG00000164125	FAM198B	1.2356256	4.39611334345021E-07	1.16406903333333	0.0000100541551122308
ENSG00000188807	TMEM201	1.23944886666667	3.20043656032195E-07	1.1721962	0.0000041059192363639
ENSG00000129911	KLF16	1.2417011	3.21915556884484E-06	1.15208393333334	0.0000128267854766007
ENSG00000119946	CNNM1	1.2486465	3.96386338652868E-06	1.466528	0.0000136373114246427
ENSG00000076248	UNG	1.25328166666667	1.26371728246713E-07	1.16372933333334	9.91290595620665E-07
ENSG00000011347	SYT7	1.25408116666667	1.45079370443378E-07	1.11156616666667	0.0000015235169780891
ENSG00000141540	TTYH2	1.25795313333333	5.11993902028366E-06	1.29546343333333	0.0000273362800520959
ENSG00000150051	MKX	1.25800266666667	2.50036211645052E-07	1.33754266666666	9.08017507469552E-07
ENSG00000135763	URB2	1.2618306	3.89311932988956E-07	1.24795993333333	0.000012807100614306
ENSG00000147027	TMEM47	1.26305193333333	9.36599824018176E-07	1.3195825	6.57415632660084E-06
ENSG00000165490	DDIAS	1.27303666666667	1.2384777364372E-07	1.16976133333334	1.95908151398369E-06
ENSG00000164163	ABCE1	1.27487316666667	3.15584807398877E-07	1.15222283333333	1.07733353840343E-06
ENSG00000160818	GPATCH4	1.27749933333333	2.52990415487229E-07	1.034412	3.94234565591703E-06
ENSG00000037897	METTL1	1.280946	2.53115668914694E-07	1.149623	0.0000113400830548919
ENSG00000198682	PAPSS2	1.28167026666667	1.20939109566182E-06	1.49373653333334	0.0000065457238987989
ENSG00000172159	FRMD3	1.28410933333333	3.94701161535693E-07	1.1428087	6.76465950059021E-06
ENSG00000136982	DSCC1	1.28688266666667	2.54939129191455E-07	1.099111	3.93402750788839E-06
ENSG00000251669	FAM86EP	1.29008826666667	5.37595827951215E-07	1.0745086	0.0000237749031458739
ENSG00000143476	DTL	1.291495	1.31495093793545E-06	1.28582033333334	0.0000152469447950153
ENSG00000118707	TGIF2	1.2949426	8.58032614088995E-07	1.18370326666667	0.0000112277511780748
ENSG00000213699	SLC35F6	1.29683166666667	2.78720238368487E-07	1.225561	2.34998507540184E-06
ENSG00000102967	DHODH	1.30017903333333	1.75232388855654E-07	1.17037643333333	5.07568233595958E-06
ENSG00000115641	FHL2	1.30121416666667	1.2956074891036E-07	1.19228766666667	1.72385793144017E-06
ENSG00000130826	DKC1	1.30521133333334	1.22765990577271E-07	1.12775133333334	1.95502466477823E-06
ENSG00000115946	PNO1	1.3058685	3.04253988606749E-07	1.31417583333333	2.23778335436973E-06
ENSG00000168003	SLC3A2	1.30974633333333	3.89311932988956E-07	1.15250266666667	0.0000106362753193867
ENSG00000115598	IL1RL2	1.31235536666667	3.00083288174253E-06	1.41511533333333	0.0000223171551690368
ENSG00000131746	TNS4	1.316852	9.83893069150645E-08	1.26631933333333	0.0000026920625252006
ENSG00000104369	JPH1	1.31890613333333	3.28846542115184E-07	1.34830776666667	3.64208354102909E-06
ENSG00000166780	C16ORF45	1.31933933333334	5.90776956036897E-06	1.23351566666667	0.0000401048670875528
ENSG00000164687	FABP5	1.3284931	7.87510542812848E-08	1.1624891	0.0000015235169780891
ENSG00000107815	TWNK	1.32891733333333	8.96575553646569E-08	1.266873	9.58321146549757E-07
ENSG00000065183	WDR3	1.33034866666667	1.10048895269114E-07	1.277398	9.08017507469552E-07
ENSG00000110092	CCND1	1.33095566666667	7.76263722706914E-08	1.33572066666667	7.2207227942843E-07
ENSG00000271524	BNIP3P17	1.33494053333334	0.0000121166791418698	1.33200576666667	0.000140285436755699
ENSG00000215859	PDZK1P1	1.33715936666667	3.38579267382807E-06	1.2199196	0.0000522211421266507
ENSG00000162377	COA7	1.341979	1.35261462532152E-07	1.36623333333333	1.76733744213129E-06
ENSG00000221995	TIAF1	1.36358183333334	4.57145847988307E-07	1.22041456666667	9.23075608020067E-06
ENSG00000183785	TUBA8	1.3678259	1.45079370443378E-07	1.37060026666667	6.37317717397049E-07
ENSG00000166197	NOLC1	1.36969033333334	6.80550260735427E-08	1.25704433333334	9.04998352827257E-07
ENSG00000196584	XRCC2	1.375301	1.68109633399828E-07	1.27200866666667	0.0000035566041086456
ENSG00000232956	SNHG15	1.38202	1.00615746415742E-06	1.2390961	0.0000191578319148463
ENSG00000048162	NOP16	1.38906	7.62137307770441E-08	1.18752283333333	2.13264105323573E-06
ENSG00000261373	VPS9D1-AS1	1.39221343333333	2.52990415487229E-07	1.14355233333334	9.59801808896317E-06
ENSG00000228340	MIR646HG	1.39468773333333	0.0000025802430810337	1.47758043333334	1.65492383406532E-06
ENSG00000075213	SEMA3A	1.40004966666667	2.78720238368487E-07	1.45082533333333	9.91290595620665E-07
ENSG00000180694	TMEM64	1.400768	8.04476214742171E-08	1.381113	7.07592394823633E-07
ENSG00000172548	NIPAL4	1.4081407	5.49103495077008E-07	1.37401336666667	9.08017507469552E-07
ENSG00000260727	SLC7A5P1	1.42192873333333	0.0000013095728183643	1.52005063333333	0.000152444103272873
ENSG00000164045	CDC25A	1.42743413333333	1.21697459359746E-07	1.24510046666667	5.07568233595958E-06
ENSG00000174827	PDZK1	1.43165323333333	4.35966324353227E-07	1.3822209	0.0000045374985875156
ENSG00000196562	SULF2	1.43246933333333	3.94701161535693E-07	1.35951283333333	0.0000128267854766007
ENSG00000247626	MARS2	1.43424933333333	5.90880951209019E-08	1.38172166666667	1.56192082588424E-06
ENSG00000179431	FJX1	1.44545866666666	5.51984694497196E-08	1.458462	9.80653535346594E-07
ENSG00000179598	PLD6	1.48674926666667	1.56509286050516E-06	1.52441203333334	0.0000076990721109495
ENSG00000100068	LRP5L	1.49262323333333	3.32876016074678E-07	1.19386936666667	0.000116181295591712
ENSG00000185697	MYBL1	1.495504	8.04476214742171E-08	1.383142	1.19018081169546E-06
ENSG00000105281	SLC1A5	1.500313	3.40960569317776E-08	1.362109	7.52975188078401E-07
ENSG00000117115	PADI2	1.51002876666667	3.7905765222204E-07	1.43647623333333	0.0000265558828778892
ENSG00000223773	CD99P1	1.52533376666667	2.36966095027734E-06	1.7124724	0.0000356263252225718
ENSG00000197375	SLC22A5	1.52568216666667	8.22456217097585E-08	1.46574133333333	9.08017507469552E-07
ENSG00000177508	IRX3	1.53324566666667	4.00589721699205E-08	1.42866733333333	7.20232841043838E-07
ENSG00000168269	FOXI1	1.55177403333333	1.75232388855654E-07	1.42916503333333	0.0000296617009373218
ENSG00000169862	CTNND2	1.5637125	2.07339793924198E-07	1.4966265	4.95249364670806E-06
ENSG00000221866	PLXNA4	1.57507353333333	0.0000004276239684357	1.50514683333333	0.0000519877214525138
ENSG00000197943	PLCG2	1.59424186666667	2.3849337046725E-07	1.68211753333334	3.11607290483781E-06
ENSG00000113356	POLR3G	1.61223503333333	2.10281418964675E-07	1.50433896666667	3.91331132643487E-06
ENSG00000083454	P2RX5	1.71332293333333	1.12435131296033E-06	1.49834293333333	0.000042760456719372
ENSG00000116819	TFAP2E	1.71927836666667	2.09285790086845E-06	1.78645766666667	0.0000871956467830805
ENSG00000258186	SLC7A5P2	1.74982706666667	1.21387388651748E-06	1.8431839	0.000027592558259621
ENSG00000116132	PRRX1	1.76024573333333	5.51984694497196E-08	1.51525186666667	0.000046990830876271
ENSG00000275543	MPV17L	1.7668354	6.80550260735427E-08	1.53765373333333	5.65391723193848E-07
ENSG00000204856	FAM216A	1.78019143333333	4.25673143737201E-07	1.42992766666667	0.0000661802402171334
ENSG00000136826	KLF4	1.8260026	1.99871974269327E-08	1.70931693333333	5.65391723193848E-07
ENSG00000197208	SLC22A4	1.83934273333334	4.1727133965726E-08	1.4113983	0.000013628340543918
ENSG00000058335	RASGRF1	1.89683993333333	2.64130526192463E-07	1.61880856666667	8.80642145996152E-06
ENSG00000069482	GAL	1.932816	2.43814733915014E-08	1.71216433333333	9.58321146549757E-07
ENSG00000124249	KCNK15	2.01703683333334	6.57405430805673E-08	2.03323583333333	2.84168332627831E-06
ENSG00000116711	PLA2G4A	2.13548236666667	7.6365091681362E-07	1.9276898	0.0000360868086513556
ENSG00000112183	RBM24	2.1581389	3.82833459106893E-07	1.899343	0.000088576950510981
ENSG00000173626	TRAPPC3L	2.15953833333333	2.73508157709245E-06	2.06876033333333	0.000105417529147596
ENSG00000122194	PLG	2.17986233333333	2.23812933039235E-06	2.111186	0.0000167835865543542
ENSG00000101230	ISM1	2.2974815	5.84392517844585E-06	2.1469346	0.000116088610984911
ENSG00000161798	AQP5	2.33556333333333	4.72065451674354E-08	2.20237423333333	0.000079109689252301
ENSG00000168811	IL12A	2.45543786666667	3.32209130336151E-07	2.40182743333333	0.0000151845927642997
ENSG00000064205	WISP2	2.5764571	1.33196152827318E-06	2.6522478	0.0000051883730704807
ENSG00000158050	DUSP2	2.6744205	1.41934573707203E-08	2.22008826666667	5.13100113941759E-06
ENSG00000188133	TMEM215	2.6819582	4.50075390768945E-06	2.65824503333333	0.0000564026417151809
ENSG00000073756	PTGS2	2.73876906666667	4.25740098139242E-08	2.75321423333333	0.0000070115078432375
ENSG00000236200	KDM4A-AS1	3.29006086666667	2.18233558146171E-08	3.4074478	1.92663074561749E-06

## Sheet: E2_BPA
Row-names	Gene Symbol	E2_logFC	E2_adj-P-Val	BPA_logFC	BPA_adj-P-Val
ENSG00000264230	ANXA8L1	-1.9458059	5.48738675614717E-06	-1.51903233333333	1.89538887162271E-07		ANXA8L1
ENSG00000166924	NYAP1	-1.34420613333333	0.0000107959163919169	-1.06645233333333	4.99548928711912E-07		NYAP1

## Sheet: ZEA_BPA
Row-names	Gene Symbol	ZEA_logFC	ZEA_adj-P-Val	BPA_logFC	BPA_adj-P-Val
ENSG00000211451	GNRHR2	-2.5617306	0.0000046666990453414	-2.42394026666667	1.04625469732533E-11
ENSG00000010295	IFFO1	-1.84460706666667	5.36579517192484E-06	-1.2770439	7.40430503383303E-08
ENSG00000106541	AGR2	-1.81430643333333	0.000110821308872188	-1.39231526666667	1.5481754667389E-07
ENSG00000184564	SLITRK6	-1.56414653333333	0.000010586225697141	-1.20940273333333	2.07189622598362E-07
ENSG00000069122	ADGRF5	-1.4742188	2.68066899818716E-06	-1.03999153333334	1.62572552425567E-07
ENSG00000181444	ZNF467	-1.4732863	2.14689883250717E-06	-1.1061436	1.41021979824763E-07
ENSG00000188687	SLC4A5	-1.1999024	5.36579517192484E-06	-1.43890323333333	8.84496370034921E-09
ENSG00000255185	PDXDC2P	-1.19341303333333	0.0000751730997490283	-1.37295986666667	2.60727150140383E-07
ENSG00000118596	SLC16A7	1.14120356666667	0.0000785907689450938	1.0093419	2.72253304227404E-07
ENSG00000181026	AEN	1.8947962	1.34824683273814E-06	1.3684581	6.8791838550692E-09
