# Supplementary material for: Comparative Analysis of Transcriptomic Changes including mRNA and microRNA Expression Induced by the Xenoestrogens Zearalenone and Bisphenol A in Human Ovarian Cells
Source: Toxins (Basel). 2023 Feb 9;15(2):140. doi: 10.3390/toxins15020140 (PMC9967916; doi:10.3390/toxins15020140)
Supplement: Supplementary file 1 [file toxins-15-00140-s001.zip › Supplementary Table S4.xlsx]

## Sheet: E2_up
Pathway identifier	Pathway name	Cellular process	Entities pValue	Entities FDR		Submitted entities found
R-HSA-1362277	Transcription of E2F targets under negative control by DREAM complex	Cell cycle	2.3517961451613445E-6	9.054415158871176E-4		CDC25A; CDC6; E2F1; MYC
R-HSA-1538133	G0 and Early G1	Cell cycle	3.420405060006182E-5	0.00526742379240952		MYC; E2F1; CDC6; CDC25A
R-HSA-453279	Mitotic G1 phase and G1/S transition	Cell cycle	6.595877399695471E-5	0.006378469972403877		CCND1; MYC; GMNN; E2F1; CABLES1; MCM10; MCM6; CDC6; E2F6; CDC25A
R-HSA-69206	G1/S Transition	Cell cycle	2.2767818541435947E-4	0.01753122027690568		CCND1; MYC; GMNN; E2F1; CABLES1; MCM10; MCM6; CDC6; E2F6; CDC25A
R-HSA-69205	G1/S-Specific Transcription	Cell cycle	0.003409752621921558	0.18753639420568569		E2F1; CDC6; E2F6; CDC25A
R-HSA-8953750	Transcriptional Regulation by E2F6	Cell cycle	0.004520380955642445	0.20341714300391		CDC25A; CDC6; E2F1; MYC
R-HSA-9661069	Defective binding of RB1 mutants to E2F1,(E2F2, E2F3)	Disease	0.007376108428343686	0.2802921202770601		CCND1; E2F1
R-HSA-9659787	Aberrant regulation of mitotic G1/S transition in cancer due to RB1 defects	Disease	0.007376108428343686	0.2802921202770601		CCND1; E2F1
R-HSA-8951430	RUNX3 regulates WNT signaling	Gene expression	9.507195549962599E-5	0.00808111621746821		BCL2L11
R-HSA-6785807	Interleukin-4 and Interleukin-13 signaling	Immune system	0.0040087080889599225	0.19241798827007628		CCND1; MYC; BCL2; IL12A; FOS; PTGS2
R-HSA-8868773	rRNA processing in the nucleus and cytosol	Metabolism of RNA	2.300318843517779E-6	9.054415158871176E-4		LTV1; NOP56; PNO1; NIP7; WDR3; NOP2; RPP40; DDX21; MPP6; WDR43; BYSL; RRP9; NOL6; PDCD11; DKC1; TSR1; RIOK1; RPP25
R-HSA-6791226	Major pathway of rRNA processing in the nucleolus and cytosol	Metabolism of RNA	1.0947738279476482E-5	0.0028026209995459794		LTV1; NOP56; PNO1; NIP7; WDR3; RPP40; DDX21; MPP6; WDR43; BYSL; RRP9; NOL6; PDCD11; TSR1; RIOK1; RPP25
R-HSA-72312	rRNA processing	Metabolism of RNA	2.1568576054398214E-5	0.004141166602444457		LTV1; NOP56; PNO1; NIP7; WDR3; NOP2; RPP40; DDX21; MPP6; WDR43; BYSL; RRP9; NOL6; PDCD11; DKC1; TSR1; RIOK1; RPP25
R-HSA-6790901	rRNA modification in the nucleus and cytosol	Metabolism of RNA	5.431192828120324E-5	0.006378469972403877		NOP56; PDCD11; DKC1; PNO1; WDR3; NOP2; WDR43; RRP9; NOL6
R-HSA-111453	BH3-only proteins associate with and inactivate anti-apoptotic BCL-2 members	Programmed cell death	0.0022103429220533544	0.1304102324011479		BCL2L11; BCL2
R-HSA-9634638	Estrogen-dependent nuclear events downstream of ESR-membrane signaling	Signal transduction	6.644239554587372E-5	0.006378469972403877		CCND1; BCL2; FOS
R-HSA-9018519	Estrogen-dependent gene expression	Signal transduction	0.001028065054908267	0.0719645538435787		CCND1; MYC; GREB1; BCL2; FOS; FKBP4
R-HSA-9031628	NGF-stimulated transcription	Signal transduction	0.002060626205131033	0.1304102324011479		FOSL1; EGR1; FOS
R-HSA-2473224	Antagonism of Activin by Follistatin	Signal transduction	0.003959740954085911	0.19241798827007628		INHBB; INHBA
R-HSA-352230	Amino acid transport across the plasma membrane	Transport of small molecules	0.005642265814009617	0.23697516418840392		SLC7A5; SLC6A15; SLC3A2; SLC1A5; SLC7A2

## Sheet: ZEA_up
Pathway identifier	Pathway name	Cellular process	Entities pValue	Entities FDR	Submitted entities found
R-HSA-1362277	Transcription of E2F targets under negative control by DREAM complex	Cell cycle	2.4161472561257114E-4	0.051947166006702794	CDC25A; E2F1; MYC
R-HSA-1538133	G0 and Early G1	Cell cycle	0.0015614817937699144	0.19206226063369947	MYC; E2F1; CDC25A
R-HSA-453279	Mitotic G1 phase and G1/S transition	Cell cycle	0.005189610772053932	0.3101020404906256	CCND1; MYC; GMNN; E2F1; CABLES1; MCM10; CDC25A
R-HSA-399956	CRMPs in Sema3A signaling	Developmental biology	0.007339698657363614	0.33138595195912757	NRP1; SEMA3A; PLXNA4
R-HSA-1839120	Signaling by FGFR1 amplification mutants	Disease	0.005440386675274134	0.3101020404906256	FLG
R-HSA-9661069	Defective binding of RB1 mutants to E2F1,(E2F2, E2F3)	Disease	0.006281554897138997	0.31407774485694984	CCND1; E2F1
R-HSA-9659787	Aberrant regulation of mitotic G1/S transition in cancer due to RB1 defects	Disease	0.006281554897138997	0.31407774485694984	CCND1; E2F1
R-HSA-8951430	RUNX3 regulates WNT signaling	Gene expression	7.584173530272853E-5	0.021766578031883088	CCND1; MYC
R-HSA-9768919	NPAS4 regulates expression of target genes	Gene expression	0.0021668760225322936	0.2058532221405679	BDNF; FOS; ARNTL
R-HSA-8952158	RUNX3 regulates BCL2L11 (BIM) transcription	Gene expression	0.00772362565700313	0.33138595195912757	BCL2L11
R-HSA-6785807	Interleukin-4 and Interleukin-13 signaling	Immune system	0.002507516446711433	0.21564641441718324	CCND1; MYC; BCL2; IL12A; FOS; PTGS2
R-HSA-6790901	rRNA modification in the nucleus and cytosol	Metabolism of RNA	3.45602864995076E-5	0.020723675220349902	RCL1; PDCD11; DKC1; PNO1; WDR3; NOP2; WDR43; RRP9; NOL6
R-HSA-8868773	rRNA processing in the nucleus and cytosol	Metabolism of RNA	7.315478135336839E-4	0.1046113373353168	NOP56; PDCD11; DKC1; PNO1; WDR3; NOP2; WDR43; RRP9; NOL6; RPP40; DDX21; MPP6; RCL1
R-HSA-6791226	Major pathway of rRNA processing in the nucleolus and cytosol	Metabolism of RNA	0.003145718312883572	0.22358669930705266	LTV1; RCL1; PDCD11; PNO1; WDR3; RPP40; DDX21; MPP6; WDR43; RRP9; NOL6
R-HSA-72312	rRNA processing	Metabolism of RNA	0.0031491084409444037	0.22358669930705266	LTV1; PNO1; WDR3; NOP2; RPP40; DDX21; MPP6; WDR43; RRP9; NOL6; RCL1; PDCD11; DKC1
R-HSA-111453	BH3-only proteins associate with and inactivate anti-apoptotic BCL-2 members	Programmed cell death	0.0018716109842774609	0.2002623753176883	BCL2L11; BCL2
R-HSA-9634638	Estrogen-dependent nuclear events downstream of ESR-membrane signaling	Signal transduction	4.808277313306242E-5	0.020723675220349902	CCND1; BCL2; FOS
R-HSA-9018519	Estrogen-dependent gene expression	Signal transduction	6.38821435633874E-4	0.1046113373353168	CCND1; MYC; GREB1; BCL2; FOS; FKBP4
R-HSA-9031628	NGF-stimulated transcription	Signal transduction	0.007941500945124136	0.33138595195912757	EGR1; FOS; F3
R-HSA-352230	Amino acid transport across the plasma membrane	Transport of small molecules	0.004263120971722878	0.28136598413370995	SLC7A5; SLC6A15; SLC3A2; SLC1A5; SLC7A2

## Sheet: BPA_up
Pathway identifier	Pathway name	Cellular process	Entities pValue	Entities FDR		Submitted entities found
R-HSA-912446	Meiotic recombination	Cell cycle	2.055470119610714E-4	0.010482897610014641		RBBP8; HIST1H2BH; HIST1H2BG
R-HSA-171306	Packaging Of Telomere Ends	Cell cycle	6.649542922267937E-4	0.01773968583805363		HIST1H2BH; HIST1H2BG
R-HSA-69473	G2/M DNA damage checkpoint	Cell cycle	6.858206504495312E-4	0.01773968583805363		RBBP8; HIST1H2BH; HIST1H2BG
R-HSA-1500620	Meiosis	Cell cycle	0.0011475148449607842	0.01773968583805363		RBBP8; HIST1H2BH; HIST1H2BG
R-HSA-9616222	Transcriptional regulation of granulopoiesis	Developmental biology	2.8880242263440437E-5	0.0029457847108709245		MYC; HIST1H2BH; HIST1H2BG
R-HSA-110330	Recognition and association of DNA glycosylase with site containing an affected purine	DNA repair	9.860694817455107E-4	0.01773968583805363		HIST1H2BH; HIST1H2BG
R-HSA-5693607	Processing of DNA double-strand break ends	DNA repair	0.0010161911657359246	0.01773968583805363		RBBP8; HIST1H2BH; HIST1H2BG
R-HSA-110328	Recognition and association of DNA glycosylase with site containing an affected pyrimidine	DNA repair	0.00121865374127339	0.01773968583805363		HIST1H2BH; HIST1H2BG
R-HSA-68616	Assembly of the ORC complex at the origin of replication	DNA replication	0.0010601474968330304	0.01773968583805363		HIST1H2BH; HIST1H2BG
R-HSA-73728	RNA Polymerase I Promoter Opening	Gene expression	6.649542922267937E-4	0.01773968583805363		HIST1H2BH; HIST1H2BG
R-HSA-5334118	DNA methylation	Gene expression	7.837997442327049E-4	0.01773968583805363		HIST1H2BH; HIST1H2BG
R-HSA-8951430	RUNX3 regulates WNT signaling	Gene expression	0.0011573077284522393	0.01773968583805363		MYC
R-HSA-212300	PRC2 methylates histones and DNA	Gene expression	0.0013913545581537567	0.017798060846147212		HIST1H2BH; HIST1H2BG
R-HSA-9018519	Estrogen-dependent gene expression	Signal transduction	1.0043914042690005E-6	3.0734376970631416E-4		MYC; GREB1; HIST1H2BH; HIST1H2BG
R-HSA-201722	Formation of the beta-catenin:TCF transactivating complex	Signal transduction	2.1943518283107366E-5	0.0029457847108709245		MYC; HIST1H2BH; HIST1H2BG
R-HSA-8939211	ESR-mediated signaling	Signal transduction	4.0382000026761844E-5	0.0030690320020339		MYC; GREB1; HIST1H2BH; HIST1H2BG
R-HSA-9006931	Signaling by Nuclear Receptors	Signal transduction	6.420475077649757E-4	0.01773968583805363		MYC; GREB1; HIST1H2BH; HIST1H2BG
R-HSA-4411364	Binding of TCF/LEF:CTNNB1 to target gene promoters	Signal transduction	0.0011573077284522393	0.01773968583805363		MYC
R-HSA-195721	Signaling by WNT	Signal transduction	0.0012671204170038308	0.01773968583805363		MYC; HIST1H2BH; HIST1H2BG; PLCB1
R-HSA-352230	Amino acid transport across the plasma membrane	Transport of small molecules	3.952849595918462E-4	0.016997253262449386		SLC7A5; SLC6A15; SLC7A2

## Sheet: E2_down
Pathway identifier	Pathway name	Cellular process	Entities pValue	Entities FDR		Submitted entities found
R-HSA-446728	Cell junction organization	Cell-cell communication	0.0013708995662219392	0.23045590822644213		CLDN4; JUP; CLDN9; CLDN8; NECTIN4
R-HSA-446107	Type I hemidesmosome assembly	Cell-cell communication	0.0019530161714105265	0.23045590822644213		ITGB4; LAMC2; KRT5
R-HSA-1500931	Cell-Cell communication	Cell-cell communication	0.010413731605571686	0.474958798040757		CLDN4; JUP; ITGB4; CLDN9; CLDN8; LAMC2; KRT5; NECTIN4
R-HSA-421270	Cell-cell junction organization	Cell-cell communication	0.01806916644587564	0.5459436208712518		CLDN4; JUP; CLDN9; CLDN8; NECTIN4
R-HSA-6809371	Formation of the cornified envelope	Developmental biology	4.6197412562065665E-10	3.280016291906662E-7		JUP; KRT4; KRT5; PPL; KRT83; TGM1; KRT16; PKP1; DSG3; PRSS8; KRT6C; DSC1; KRT6B; IVL; DSC2; KRT6A
R-HSA-6805567	Keratinization	Developmental biology	2.2467645632850974E-7	7.976014199662096E-5		JUP; KRT4; KRT5; PPL; KRT83; TGM1; KRT16; PKP1; DSG3; KRTAP2-3; PRSS8; KRT6C; DSC1; KRT6B; IVL; DSC2; KRT6A
R-HSA-1566948	Elastic fibre formation	Extracellualr matrix organization	0.0034308346073637086	0.3200211640692734		MFAP2; FN1; LTBP2; ITGB6; LOXL2
R-HSA-2129379	Molecules associated with elastic fibres	Extracellualr matrix organization	0.009494511959872054	0.474958798040757		MFAP2; FN1; LTBP2; ITGB6
R-HSA-2022090	Assembly of collagen fibrils and other multimeric structures	Extracellualr matrix organization	0.017073510551799176	0.5459436208712518		COL1A1; ITGB4; COL8A1; LAMC2; LOXL2
R-HSA-6804754	Regulation of TP53 Expression	Gene expression	0.003636604137150834	0.3200211640692734		PRDM1;
R-HSA-5633008	TP53 Regulates Transcription of Cell Death Genes	Gene expression	0.010794518137289932	0.474958798040757		IGFBP3; TP53INP; NDRG1
R-HSA-428930	Thromboxane signalling through TP receptor	Hemostasis	0.004620617749326872	0.360408184447496		GNA15; TBXA2R
R-HSA-392518	Signal amplification	Hemostasis	0.01338053858368049	0.5459436208712518		GNA15; TBXA2R
R-HSA-909733	Interferon alpha/beta signaling	Immune system	3.663928057617838E-4	0.08646870215978097		SOCS3; RSAD2; OAS2; IRF9; IFIT3; OASL; IFIT2
R-HSA-913531	Interferon Signaling	Immune system	0.007605021435257653	0.46901947445280945		SOCS3; TRIM6; OAS2; IRF9; GBP3; OASL
R-HSA-913709	O-linked glycosylation of mucins	Metabolism of proteins	0.02362129606155583	0.5459436208712518		GALNT5; B3GNT8; B3GNT7; MUC15
R-HSA-351906	Apoptotic cleavage of cell adhesion proteins	Programmed cell death	0.0019530161714105265	0.23045590822644213		PKP1; DSG3; TJP2
R-HSA-1306955	GRB7 events in ERBB2 signaling	Signal transduction	0.007949482617844228	0.46901947445280945		GRB7; ERBB3
R-HSA-388479	Vasopressin-like receptors	Signal transduction	0.007949482617844228	0.46901947445280945		OXTR; PCDH1
R-HSA-8849474	PTK6 Activates STAT3	Signal transduction	0.010665463110037354	0.474958798040757		SOCS3;

## Sheet: ZEA_down
Pathway identifier	Pathway name	Cellular process	Entities p-Value	Entities FDR		Submitted entities found
R-HSA-9707587	Regulation of HMOX1 expression and activity	Cellular responses to stimuli	0.006348843036314666	0.34918636699730665		HMOX1
R-HSA-6809371	Formation of the cornified envelope	Developmental biology	3.403663906276222E-9	1.7052356170443872E-6		CDSN; KRT4; KRT3; KRT78; KRT5; PPL; TGM1; KRT16; PKP1; PRSS8; KRT6C; DSC1; KRT6B; IVL; DSC2; KRT6A
R-HSA-6805567	Keratinization	Developmental biology	7.458607391708227E-7	1.8646518479270568E-4		CDSN; KRT4; KRT3; KRT78; KRT5; PPL; TGM1; KRT16; PKP1; KRTAP2-3; PRSS8; KRT6C; DSC1; KRT6B; IVL; DSC2; KRT6A
R-HSA-9758920	Formation of lateral plate mesoderm	Developmental biology	0.011001452975913706	0.49506538391611676		BMP4
R-HSA-173107	Binding and entry of HIV virion	Disease	0.02725901366378125	0.5775194421091352		CD4; CXCR4
R-HSA-1566948	Elastic fibre formation	Extracellular matrix organization	0.012342580301134332	0.5060457923465076		BMP4; MFAP2; ITGB6; LOXL2
R-HSA-2129379	Molecules associated with elastic fibres	Extracellular matrix organization	0.03686467589448039	0.5775194421091352		BMP4; MFAP2; ITGB6
R-HSA-6804754	Regulation of TP53 Expression	Gene expression	0.0028951428479959684	0.34142932799209325		PRDM1
R-HSA-5633008	TP53 Regulates Transcription of Cell Death Genes	Gene expression	0.006285807589243242	0.34918636699730665		IGFBP3; TP53INP1; NDRG1
R-HSA-8939242	RUNX1 regulates transcription of genes involved in differentiation of keratinocytes	Gene expression	0.020018898688968667	0.5775194421091352		SOCS3
R-HSA-909733	Interferon alpha/beta signaling	Immune system	0.0014937891918977986	0.24946279504693236		SOCS3; RSAD2; OAS2; IFIT1; IFIT3; IFIT2
R-HSA-1059683	Interleukin-6 signaling	Immune system	0.04431681076651528	0.5775194421091352		SOCS3; IL6
R-HSA-1660661	Sphingolipid de novo biosynthesis	Metabolism	0.021432813090843106	0.5775194421091352		ALDH3B2; SPHK1; SPNS2; SPTSSB
R-HSA-913709	O-linked glycosylation of mucins	Metabolism of proteins	0.0034142932799209325	0.34142932799209325		B3GNT8; B3GNT7; B3GNT3; MUC15
R-HSA-5173105	O-linked glycosylation	Metabolism of proteins	0.016718519882310656	0.5775194421091352		B3GNT8; B3GNT7; B3GNT3; MUC15; ADAMTS9
R-HSA-351906	Apoptotic cleavage of cell adhesion proteins	Programmed cell death	0.020018898688968667	0.5775194421091352		PKP1; TJP2
R-HSA-1306955	GRB7 events in ERBB2 signaling	Signal transduction	0.006348843036314666	0.34918636699730665		GRB7; ERBB3
R-HSA-388479	Vasopressin-like receptors	Signal transduction	0.006348843036314666	0.34918636699730665		OXTR; PCDH1
R-HSA-8849474	PTK6 Activates STAT3	Signal transduction	0.00853144627062874	0.426572313531437		SOCS3
R-HSA-425381	Bicarbonate transporters	Transport of small molecules	0.031216019715967436	0.5775194421091352		SLC4A10; SLC4A5

## Sheet: BPA_down
Pathway identifier	Pathway name	Cellular process	Entities pValue	Entities FDR	Submitted entities found
R-HSA-421270	Cell-cell junction organization	Cell-cell communication	0.0211656707753739	0.2969224129967337	CLDN8; NECTIN4
R-HSA-420597	Nectin/Necl trans heterodimerization	Cell-cell communication	0.022709326876156566	0.2969224129967337	NECTIN4
R-HSA-446728	Cell junction organization	Cell-cell communication	0.03907343638483607	0.2969224129967337	CLDN8; NECTIN4
R-HSA-6805567	Keratinization	Developmental biology	0.03814513760582816	0.2969224129967337	TGM1; KRT4; KRTAP2-3
R-HSA-5633008	TP53 Regulates Transcription of Cell Death Genes	Gene expression	1.6588174432896619E-4	0.014597593500949024	IGFBP3; NDRG1
R-HSA-6803211	TP53 Regulates Transcription of Death Receptors and Ligands	Gene expression	0.001645616135270478	0.07240710995190103	IGFBP3
R-HSA-6803205	TP53 regulates transcription of several additional cell death genes whose specific roles in p53-dependent apoptosis remain uncertain	Gene expression	0.0038996504593232784	0.11308986332037507	NDRG1
R-HSA-139910	Activation of BMF and translocation to mitochondria	Programmed cell death	0.016273031079668043	0.2969224129967337	BMF
R-HSA-111453	BH3-only proteins associate with and inactivate anti-apoptotic BCL-2 members	Programmed cell death	0.03545835470211944	0.2969224129967337	BMF
R-HSA-375281	Hormone ligand-binding receptors	Signal transduction	0.0449130244021807	0.2969224129967337	GNRHR2
R-HSA-425381	Bicarbonate transporters	Transport of small molceules	0.0449130244021807	0.2969224129967337	SLC4A5
