# Supplementary material for: Comparative Analysis of Transcriptomic Changes including mRNA and microRNA Expression Induced by the Xenoestrogens Zearalenone and Bisphenol A in Human Ovarian Cells
Source: Toxins (Basel). 2023 Feb 9;15(2):140. doi: 10.3390/toxins15020140 (PMC9967916; doi:10.3390/toxins15020140)
Supplement: Supplementary file 1 [file toxins-15-00140-s001.zip › Supplementary Table S5.xlsx]

## Sheet: E2
Gene ID	DB Refs	Accession	p-value
MI0000457_2	miRBase:MI0000457	hsa-miR-141-3p	0.0000067452306
MI0000078_1	miRBase:MI0000078	hsa-miR-22-3p	0.0001062156
MI0000061_1	miRBase:MI0000061|RFAM:RF00027	hsa-let-7a-2-3p	0.00032033326
MI0003185_1	miRBase:MI0003185	hsa-miR-501-5p	0.00034547516
MI0003205_1	miRBase:MI0003205	hsa-miR-532-5p	0.00037650258
MI0003834_1	miRBase:MI0003834	hsa-miR-769-5p	0.00077380956
MI0000746_2	miRBase:MI0000746	hsa-miR-99b-3p	0.0015153853
MI0003188_2	miRBase:MI0003188	hsa-miR-503-5p	0.0046057035
MI0016080_1	miRBase:MI0016080	hsa-miR-3679-5p	0.005322463
MI0000078_2	miRBase:MI0000078	hsa-miR-22-5p	0.005362287
MI0000809_1	miRBase:MI0000809	hsa-miR-151a-3p	0.006051668
MI0003189_2	miRBase:MI0003189	hsa-miR-504-5p	0.0065865074
MI0006372_1	miRBase:MI0006372	hsa-miR-1305	0.006678972
MI0000289_2	miRBase:MI0000289	hsa-miR-181a-5p	0.0067432113
MI0000734_2	miRBase:MI0000734	hsa-miR-106b-5p	0.0068264334
MI0000433_1	miRBase:MI0000433	hsa-let-7g-3p	0.006862306
MI0000269_1	miRBase:MI0000269|RFAM:RF00076	hsa-miR-181a-5p	0.0069083828
MI0000434_1	miRBase:MI0000434	hsa-let-7i-5p	0.0069388174
MI0003177_2	miRBase:MI0003177	hsa-miR-522-3p	0.0073703104
MI0017876_2	miRBase:MI0017876	hsa-miR-5008-5p	0.007616495
MI0000750_1	miRBase:MI0000750	hsa-miR-26a-2-3p	0.008070354
MI0002470_2	miRBase:MI0002470	hsa-miR-486-5p	0.008928691
MI0003589_1	miRBase:MI0003589	hsa-miR-582-3p	0.009562036
MI0000441_2	miRBase:MI0000441	hsa-miR-30b-5p	0.009872427
MI0000082_1	miRBase:MI0000082	hsa-miR-25-3p	0.010857218
MI0000234_2	miRBase:MI0000234	hsa-miR-192-5p	0.011133553
MI0022663_1	miRBase:MI0022663	hsa-miR-6818-5p	0.011861165
MI0000255_2	miRBase:MI0000255	hsa-miR-30d-5p	0.012558489
MI0000088_2	miRBase:MI0000088	hsa-miR-30a-5p	0.013193705
MI0000088_1	miRBase:MI0000088	hsa-miR-30a-3p	0.015178229
MI0000263_2	miRBase:MI0000263|RFAM:RF00053	hsa-miR-7-5p	0.016006386
MI0000264_1	miRBase:MI0000264|RFAM:RF00053	hsa-miR-7-5p	0.01614006
MI0000265_1	miRBase:MI0000265|RFAM:RF00053	hsa-miR-7-5p	0.01614006
MI0000067_1	miRBase:MI0000067|RFAM:RF00027	hsa-let-7f-5p	0.016517797
MI0000068_2	miRBase:MI0000068|RFAM:RF00027	hsa-let-7f-5p	0.016806493
MI0023622_1	miRBase:MI0023622	hsa-miR-486-5p	0.017228423
MI0005543_2	miRBase:MI0005543	hsa-miR-708-5p	0.01751293
MI0000811_2	miRBase:MI0000811	hsa-miR-148b-3p	0.01792424
MI0003760_1	miRBase:MI0003760	hsa-miR-671-5p	0.018115425
MI0000448_2	miRBase:MI0000448	hsa-miR-130a-3p	0.021258987
MI0000745_1	miRBase:MI0000745	hsa-miR-301a-3p	0.021576935
MI0019134_1	miRBase:MI0019134	hsa-miR-664b-5p	0.022394083
MI0022620_1	miRBase:MI0022620	hsa-miR-6775-3p	0.02246161
MI0000239_1	miRBase:MI0000239	hsa-miR-197-5p	0.02247801
MI0000086_1	miRBase:MI0000086	hsa-miR-28-5p	0.02475702
MI0000085_1	miRBase:MI0000085	hsa-miR-27a-3p	0.02512007
MI0000470_1	miRBase:MI0000470	hsa-miR-125b-5p	0.025398143
MI0005531_2	miRBase:MI0005531	hsa-miR-450b-5p	0.025586644
MI0000446_2	miRBase:MI0000446	hsa-miR-125b-5p	0.026216974
MI0000748_2	miRBase:MI0000748	hsa-miR-130b-3p	0.028297888
MI0000749_2	miRBase:MI0000749	hsa-miR-30e-3p	0.029296568
MI0000282_2	miRBase:MI0000282	hsa-miR-199b-5p	0.029323606
MI0001641_1	miRBase:MI0001641	hsa-miR-429	0.030407736
MI0000070_2	miRBase:MI0000070	hsa-miR-16-5p	0.030525658
MI0003599_2	miRBase:MI0003599	hsa-miR-589-5p	0.031092186
MI0016413_1	miRBase:MI0016413	hsa-miR-3909	0.031530246
MI0000115_1	miRBase:MI0000115	hsa-miR-16-5p	0.03154161
MI0000087_1	miRBase:MI0000087|RFAM:RF00074	hsa-miR-29a-3p	0.03192176
MI0003820_1	miRBase:MI0003820	hsa-miR-454-3p	0.034134164
MI0022610_1	miRBase:MI0022610	hsa-miR-6765-3p	0.03442972
MI0000285_1	miRBase:MI0000285	hsa-miR-205-5p	0.036054503
MI0000735_1	miRBase:MI0000735	hsa-miR-29c-3p	0.036778316
MI0000077_1	miRBase:MI0000077	hsa-miR-21-5p	0.037118115
MI0000808_1	miRBase:MI0000808	hsa-miR-326	0.041404746
MI0000438_2	miRBase:MI0000438	hsa-miR-15b-3p	0.043005407
MI0000469_2	miRBase:MI0000469	hsa-miR-125a-3p	0.04309919
MI0022640_1	miRBase:MI0022640	hsa-miR-6795-3p	0.04602814
MI0000273_2	miRBase:MI0000273	hsa-miR-183-5p	0.04620328
MI0003639_2	miRBase:MI0003639	hsa-miR-625-3p	0.04783485
MI0000268_2	miRBase:MI0000268	hsa-miR-34a-5p	0.04859399
MI0001446_2	miRBase:MI0001446	hsa-miR-424-5p	0.04891627
MI0000266_2	miRBase:MI0000266|RFAM:RF00104	hsa-miR-10a-5p	0.049884837
MI0000769_2	miRBase:MI0000769	hsa-miR-365b-3p	0.04991498
MI0000767_2	miRBase:MI0000767	hsa-miR-365a-3p	0.049925745

## Sheet: ZEA
Gene ID	miRBase	miRNA	p-value
MI0022640_1	miRBase:MI0022640	hsa-miR-6795-3p	0.00000021481807
MI0000764_1	miRBase:MI0000764	hsa-miR-363-3p	0.00022626169
MI0000093_1	miRBase:MI0000093	hsa-miR-92a-1-5p	0.0013695197
MI0022651_2	miRBase:MI0022651	hsa-miR-6806-3p	0.0023152186
MI0000750_1	miRBase:MI0000750	hsa-miR-26a-2-3p	0.0027305416
MI0019134_1	miRBase:MI0019134	hsa-miR-664b-5p	0.0034881427
MI0017876_2	miRBase:MI0017876	hsa-miR-5008-5p	0.004077464
MI0022727_1	miRBase:MI0022727	hsa-miR-6880-3p	0.0043461607
MI0000469_2	miRBase:MI0000469	hsa-miR-125a-3p	0.005308684
MI0000745_2	miRBase:MI0000745	hsa-miR-301a-5p	0.0053837444
MI0003184_2	miRBase:MI0003184	hsa-miR-500a-3p	0.0069533475
MI0022741_1	miRBase:MI0022741	hsa-miR-6894-3p	0.0075706374
MI0000239_1	miRBase:MI0000239	hsa-miR-197-5p	0.008871102
MI0003632_1	miRBase:MI0003632	hsa-miR-618	0.013035931
MI0017878_2	miRBase:MI0017878	hsa-miR-5010-3p	0.014132826
MI0000115_2	miRBase:MI0000115	hsa-miR-16-2-3p	0.014251498
MI0000457_2	miRBase:MI0000457	hsa-miR-141-3p	0.015894897
MI0000786_2	miRBase:MI0000786	hsa-miR-378a-3p	0.016105566
MI0006444_1	miRBase:MI0006444	hsa-miR-1307-3p	0.01638611
MI0000816_2	miRBase:MI0000816	hsa-miR-335-3p	0.016692534
MI0017386_2	miRBase:MI0017386	hsa-miR-4747-3p	0.019022271
MI0016011_2	miRBase:MI0016011	hsa-miR-3620-3p	0.019940013
MI0003628_2	miRBase:MI0003628	hsa-miR-615-3p	0.021840667
MI0006327_2	miRBase:MI0006327	hsa-miR-1237-3p	0.022077236
MI0005768_1	miRBase:MI0005768	hsa-miR-943	0.022174317
MI0001446_2	miRBase:MI0001446	hsa-miR-424-5p	0.0222398
MI0003185_1	miRBase:MI0003185	hsa-miR-501-5p	0.02462406
MI0000734_1	miRBase:MI0000734	hsa-miR-106b-3p	0.025331853
MI0014168_1	miRBase:MI0014168	hsa-miR-548u	0.026295919
MI0003188_2	miRBase:MI0003188	hsa-miR-503-5p	0.026305584
MI0000486_1	miRBase:MI0000486	hsa-miR-190a-5p	0.026335157
MI0000273_1	miRBase:MI0000273	hsa-miR-183-3p	0.028363174
MI0000082_2	miRBase:MI0000082	hsa-miR-25-5p	0.029572729
MI0001729_1	miRBase:MI0001729	hsa-miR-451a	0.029970335
MI0000342_2	miRBase:MI0000342	hsa-miR-200b-3p	0.032148726
MI0003763_2	miRBase:MI0003763	hsa-miR-767-5p	0.03225237
MI0014186_2	miRBase:MI0014186	hsa-miR-3158-3p	0.036217846
MI0014187_1	miRBase:MI0014187	hsa-miR-3158-3p	0.036217846
MI0000473_2	miRBase:MI0000473	hsa-miR-129-2-3p	0.03677288
MI0006273_1	miRBase:MI0006273	hsa-miR-1180-3p	0.03930985
MI0022663_1	miRBase:MI0022663	hsa-miR-6818-5p	0.03948595
MI0003205_1	miRBase:MI0003205	hsa-miR-532-5p	0.0437875
MI0000736_1	miRBase:MI0000736	hsa-miR-30c-5p	0.0458504
MI0000440_1	miRBase:MI0000440	hsa-miR-27b-5p	0.04649492
MI0014228_2	miRBase:MI0014228	hsa-miR-3065-3p	0.04809191
MI0000279_1	miRBase:MI0000279	hsa-miR-196a-5p	0.048167128
MI0016062_1	miRBase:MI0016062	hsa-miR-3661	0.04935362

## Sheet: BPA
Gene ID	DB Refs	miRNA	p-value
MI0000286_1	miRBase:MI0000286	hsa-miR-210-3p	0.00012728627
MI0000066_1	miRBase:MI0000066|RFAM:RF00027	hsa-let-7e-5p	0.0010079506
MI0000486_1	miRBase:MI0000486	hsa-miR-190a-5p	0.0013292207
MI0022640_1	miRBase:MI0022640	hsa-miR-6795-3p	0.0022090091
MI0017876_2	miRBase:MI0017876	hsa-miR-5008-5p	0.0034367258
MI0003632_1	miRBase:MI0003632	hsa-miR-618	0.0038182202
MI0000254_1	miRBase:MI0000254	hsa-miR-30c-2-3p	0.004728176
MI0022651_2	miRBase:MI0022651	hsa-miR-6806-3p	0.0054320456
MI0003185_1	miRBase:MI0003185	hsa-miR-501-5p	0.0066652643
MI0000483_2	miRBase:MI0000483	hsa-miR-186-5p	0.006810553
MI0006273_1	miRBase:MI0006273	hsa-miR-1180-3p	0.0068971715
MI0019134_1	miRBase:MI0019134	hsa-miR-664b-5p	0.007070193
MI0000115_2	miRBase:MI0000115	hsa-miR-16-2-3p	0.007294541
MI0022227_1	miRBase:MI0022227	hsa-miR-6515-5p	0.0076161413
MI0000441_2	miRBase:MI0000441	hsa-miR-30b-5p	0.007882737
MI0000764_1	miRBase:MI0000764	hsa-miR-363-3p	0.00821027
MI0000477_1	miRBase:MI0000477	hsa-miR-146a-5p	0.009030764
MI0005717_2	miRBase:MI0005717	hsa-miR-509-3-5p	0.012385251
MI0001448_1	miRBase:MI0001448	hsa-miR-425-3p	0.012884161
MI0003643_2	miRBase:MI0003643	hsa-miR-629-5p	0.014501317
MI0000061_1	miRBase:MI0000061|RFAM:RF00027	hsa-let-7a-2-3p	0.014771094
MI0003610_1	miRBase:MI0003610	hsa-miR-598-3p	0.015213889
MI0003163_1	miRBase:MI0003163	hsa-miR-521	0.018620254
MI0003176_1	miRBase:MI0003176	hsa-miR-521	0.018620254
MI0000465_1	miRBase:MI0000465	hsa-miR-191-3p	0.019111864
MI0000750_1	miRBase:MI0000750	hsa-miR-26a-2-3p	0.019143136
MI0014169_2	miRBase:MI0014169	hsa-miR-3144-3p	0.019169532
MI0022726_2	miRBase:MI0022726	hsa-miR-6879-3p	0.020168792
MI0000473_2	miRBase:MI0000473	hsa-miR-129-2-3p	0.021697508
MI0025750_1	miRBase:MI0025750	hsa-miR-7974	0.021950822
MI0003609_1	miRBase:MI0003609	hsa-miR-597-5p	0.025689412
MI0000816_1	miRBase:MI0000816	hsa-miR-335-5p	0.025776666
MI0003628_2	miRBase:MI0003628	hsa-miR-615-3p	0.02596539
MI0003639_2	miRBase:MI0003639	hsa-miR-625-3p	0.026014049
MI0000101_1	miRBase:MI0000101|RFAM:RF00104	hsa-miR-99a-5p	0.026184386
MI0003602_1	miRBase:MI0003602	hsa-miR-590-5p	0.028023148
MI0006372_1	miRBase:MI0006372	hsa-miR-1305	0.02970565
MI0017878_2	miRBase:MI0017878	hsa-miR-5010-3p	0.030037662
MI0022592_1	miRBase:MI0022592	hsa-miR-6747-3p	0.030484196
MI0000769_2	miRBase:MI0000769	hsa-miR-365b-3p	0.030967614
MI0000767_2	miRBase:MI0000767	hsa-miR-365a-3p	0.030980298
MI0022663_1	miRBase:MI0022663	hsa-miR-6818-5p	0.031243278
MI0003184_2	miRBase:MI0003184	hsa-miR-500a-3p	0.032242388
MI0000098_2	miRBase:MI0000098	hsa-miR-96-5p	0.032490157
MI0000455_1	miRBase:MI0000455	hsa-miR-138-5p	0.03258898
MI0000476_1	miRBase:MI0000476	hsa-miR-138-5p	0.03258898
MI0000279_1	miRBase:MI0000279	hsa-miR-196a-5p	0.03311379
MI0003589_1	miRBase:MI0003589	hsa-miR-582-3p	0.03331397
MI0000269_2	miRBase:MI0000269|RFAM:RF00076	hsa-miR-181a-2-3p	0.033523533
MI0000064_2	miRBase:MI0000064|RFAM:RF00027	hsa-let-7c-3p	0.034276657
MI0000078_1	miRBase:MI0000078	hsa-miR-22-3p	0.03436822
MI0003651_1	miRBase:MI0003651	hsa-miR-636	0.036499847
MI0000239_1	miRBase:MI0000239	hsa-miR-197-5p	0.038099553
MI0000439_2	miRBase:MI0000439	hsa-miR-23b-3p	0.039308213
MI0000745_2	miRBase:MI0000745	hsa-miR-301a-5p	0.040384907
MI0017385_1	miRBase:MI0017385	hsa-miR-4746-5p	0.04041164
MI0016590_1	miRBase:MI0016590	hsa-miR-3934-5p	0.041195836
MI0000080_1	miRBase:MI0000080	hsa-miR-24-1-5p	0.044432923
MI0000087_1	miRBase:MI0000087|RFAM:RF00074	hsa-miR-29a-3p	0.044474553
MI0003778_1	miRBase:MI0003778	hsa-miR-320c	0.044526026
MI0008191_1	miRBase:MI0008191	hsa-miR-320c	0.044526026
MI0005566_2	miRBase:MI0005566	hsa-miR-374b-5p	0.044866078
MI0000107_1	miRBase:MI0000107|RFAM:RF00074	hsa-miR-29b-3p	0.044915657
MI0000105_1	miRBase:MI0000105|RFAM:RF00074	hsa-miR-29b-3p	0.04496472
MI0003205_2	miRBase:MI0003205	hsa-miR-532-3p	0.045022663
MI0000780_2	miRBase:MI0000780	hsa-miR-372-3p	0.045169514
MI0000803_1	miRBase:MI0000803	hsa-miR-330-3p	0.046180215
MI0000286_2	miRBase:MI0000286	hsa-miR-210-5p	0.047665242
MI0005566_1	miRBase:MI0005566	hsa-miR-374b-3p	0.04773606
MI0022555_1	miRBase:MI0022555	hsa-miR-6720-3p	0.048832413
MI0016796_1	miRBase:MI0016796	hsa-miR-548ah-5p	0.04903348
MI0000271_1	miRBase:MI0000271|RFAM:RF00076	hsa-miR-181c-5p	0.049073137
MI0003684_1	miRBase:MI0003684	hsa-miR-660-5p	0.049999103
