# Supplementary material for: Comparative Analysis of Transcriptomic Changes including mRNA and microRNA Expression Induced by the Xenoestrogens Zearalenone and Bisphenol A in Human Ovarian Cells
Source: Toxins (Basel). 2023 Feb 9;15(2):140. doi: 10.3390/toxins15020140 (PMC9967916; doi:10.3390/toxins15020140)
Supplement: Supplementary file 1 [file toxins-15-00140-s001.zip › Supplementary Table S6.xlsx]

## Sheet: Targets
ID	Accession	Target	TargetID	Experiment	Literature	Tissue
hsa-mir-326	MIMAT0000756	ACTB	60	CLASH	23622248	Exosomes
hsa-mir-326	MIMAT0000756	ACTG1	71	CLASH	23622248	Exosomes
hsa-mir-326	MIMAT0000756	AKT1	207	PAR-CLIP	21572407	Exosomes
hsa-mir-326	MIMAT0000756	ANXA6	309	HITS-CLIP	28735896	Exosomes
hsa-mir-326	MIMAT0000756	AR	367	PAR-CLIP	22012620	Exosomes
hsa-mir-326	MIMAT0000756	ABCC6	368	PAR-CLIP	23592263|20371350	Exosomes
hsa-mir-326	MIMAT0000756	CCND1	595	PAR-CLIP	23592263	Exosomes
hsa-mir-326	MIMAT0000756	BCL2L1	598	Luciferase reporter assay//qRT-PCR//Western blot	25875481	Exosomes
hsa-mir-326	MIMAT0000756	BMP7	655	HITS-CLIP	23824327	Exosomes
hsa-mir-326	MIMAT0000756	C1R	715	HITS-CLIP	23824327	Exosomes
hsa-mir-326	MIMAT0000756	CD9	928	qRT-PCR//Western blot	19883630	Exosomes
hsa-mir-326	MIMAT0000756	CLU	1191	PAR-CLIP	26701625	Exosomes
hsa-mir-326	MIMAT0000756	EPHB3	2049	HITS-CLIP	23824327|19536157	Exosomes
hsa-mir-326	MIMAT0000756	ERBB2	2064	CLASH	23622248	Exosomes
hsa-mir-326	MIMAT0000756	F9	2158	HITS-CLIP	19536157	Exosomes
hsa-mir-326	MIMAT0000756	FASN	2194	CLASH	23622248	Exosomes
hsa-mir-326	MIMAT0000756	FGF1	2246	Immunohistochemistry//Luciferase reporter assay//qRT-PCR//Western blot	26183397	Exosomes
hsa-mir-326	MIMAT0000756	FPR1	2357	HITS-CLIP	27418678	Exosomes
hsa-mir-326	MIMAT0000756	XRCC6	2547	CLASH	23622248	Exosomes
hsa-mir-326	MIMAT0000756	GLI1	2735	Luciferase reporter assay	18756266	Exosomes
hsa-mir-326	MIMAT0000756	GRK6	2870	CLASH	23622248	Exosomes
hsa-mir-326	MIMAT0000756	GYS1	2997	HITS-CLIP	19536157	Exosomes
hsa-mir-326	MIMAT0000756	HLA-C	3107	PAR-CLIP	26701625	Exosomes
hsa-mir-326	MIMAT0000756	HNRNPA1	3178	HITS-CLIP	23313552	Exosomes
hsa-mir-326	MIMAT0000756	HSPA1B	3304	CLASH	23622248	Exosomes
hsa-mir-326	MIMAT0000756	IHH	3549	PAR-CLIP	22100165	Exosomes
hsa-mir-326	MIMAT0000756	INPPL1	3636	CLASH	23622248	Exosomes
hsa-mir-326	MIMAT0000756	KLK2	3817	HITS-CLIP	23824327	Exosomes
hsa-mir-326	MIMAT0000756	KPNA2	3838	CLASH	23622248	Exosomes
hsa-mir-326	MIMAT0000756	KRAS	3845	PAR-CLIP	24398324	Exosomes
hsa-mir-326	MIMAT0000756	MAGEB4	4115	HITS-CLIP	23824327	Exosomes
hsa-mir-326	MIMAT0000756	MAT2A	4144	CLASH	23622248	Exosomes
hsa-mir-326	MIMAT0000756	MAZ	4150	CLASH	23622248	Exosomes
hsa-mir-326	MIMAT0000756	MSH3	4437	Luciferase reporter assay//Microarray//qRT-PCR//Western blot	19883630	Exosomes
hsa-mir-326	MIMAT0000756	NF2	4771	PAR-CLIP	26701625	Exosomes
hsa-mir-326	MIMAT0000756	NOTCH1	4851	Luciferase reporter assay//Western blot	19955368	Exosomes
hsa-mir-326	MIMAT0000756	NOTCH2	4853	Luciferase reporter assay//Western blot	19955368	Exosomes
hsa-mir-326	MIMAT0000756	NUP98	4928	HITS-CLIP	19536157	Exosomes
hsa-mir-326	MIMAT0000756	PBX2	5089	CLASH	23622248	Exosomes
hsa-mir-326	MIMAT0000756	PDE3A	5139	HITS-CLIP	23824327	Exosomes
hsa-mir-326	MIMAT0000756	PDE1B	5153	HITS-CLIP	19536157	Exosomes
hsa-mir-326	MIMAT0000756	PDHA1	5160	CLASH	23622248	Exosomes
hsa-mir-326	MIMAT0000756	PIGA	5277	CLASH	23622248	Exosomes
hsa-mir-326	MIMAT0000756	PKM	5315	CLASH//Luciferase reporter assay//PAR-CLIP//qRT-PCR//Western blot	20667897|23622248|26701625	Exosomes
hsa-mir-326	MIMAT0000756	CTSA	5476	PAR-CLIP	26701625	Exosomes
hsa-mir-326	MIMAT0000756	PTPA	5524	CLASH	23622248	Exosomes
hsa-mir-326	MIMAT0000756	SMO	6608	Immunofluorescence//Luciferase reporter assay//qRT-PCR//Western blot	20216554|18756266|23341351|25173582	Exosomes
hsa-mir-326	MIMAT0000756	FSCN1	6624	Luciferase reporter assay//qRT-PCR//Western blot	26359764	Exosomes
hsa-mir-326	MIMAT0000756	SP1	6667	Luciferase reporter assay//qRT-PCR//Western blot	27460077	Exosomes
hsa-mir-326	MIMAT0000756	DYNLT1	6993	CLASH	23622248	Exosomes
hsa-mir-326	MIMAT0000756	ZNF154	7710	HITS-CLIP	19536157	Exosomes
hsa-mir-326	MIMAT0000756	CSDE1	7812	CLASH	23622248	Exosomes
hsa-mir-326	MIMAT0000756	MAFK	7975	PAR-CLIP	26701625	Exosomes
hsa-mir-326	MIMAT0000756	HMGA2	8091	PAR-CLIP	26701625	Exosomes
hsa-mir-326	MIMAT0000756	FAM193A	8603	HITS-CLIP	19536157	Exosomes
hsa-mir-326	MIMAT0000756	UBE4A	9354	PAR-CLIP	23592263|26701625	Exosomes
hsa-mir-326	MIMAT0000756	GOSR2	9570	HITS-CLIP	23824327	Exosomes
hsa-mir-326	MIMAT0000756	THRAP3	9967	CLASH	23622248	Exosomes
hsa-mir-326	MIMAT0000756	ABCF2	10061	CLASH	23622248	Exosomes
hsa-mir-326	MIMAT0000756	DCAF7	10238	CLASH	23622248	Exosomes
hsa-mir-326	MIMAT0000756	SRRM1	10250	CLASH	23622248	Exosomes
hsa-mir-326	MIMAT0000756	PCGF3	10336	PAR-CLIP	26701625|27292025	Exosomes
hsa-mir-326	MIMAT0000756	SPTLC1	10558	PAR-CLIP	21572407	Exosomes
hsa-mir-326	MIMAT0000756	MTHFD2	10797	HITS-CLIP	23824327	Exosomes
hsa-mir-326	MIMAT0000756	SLC27A4	10999	HITS-CLIP	23824327	Exosomes
hsa-mir-326	MIMAT0000756	RPP14	11102	CLASH	23622248	Exosomes
hsa-mir-326	MIMAT0000756	BVES	11149	HITS-CLIP	23824327	Exosomes
hsa-mir-326	MIMAT0000756	ERLIN2	11160	CLASH	23622248	Exosomes
hsa-mir-326	MIMAT0000756	ATXN2L	11273	CLASH	23622248	Exosomes
hsa-mir-326	MIMAT0000756	SYNRG	11276	HITS-CLIP	23824327	Exosomes
hsa-mir-326	MIMAT0000756	MYH15	22989	HITS-CLIP	28735896	Exosomes
hsa-mir-326	MIMAT0000756	PHF8	23133	PAR-CLIP	21572407|20371350	Exosomes
hsa-mir-326	MIMAT0000756	PSD3	23362	CLASH	23622248	Exosomes
hsa-mir-326	MIMAT0000756	SF3B3	23450	PAR-CLIP	23592263	Exosomes
hsa-mir-326	MIMAT0000756	POFUT1	23509	PAR-CLIP	22100165	Exosomes
hsa-mir-326	MIMAT0000756	ACAP2	23527	HITS-CLIP	23824327	Exosomes
hsa-mir-326	MIMAT0000756	PATZ1	23598	PAR-CLIP	22012620	Exosomes
hsa-mir-326	MIMAT0000756	SSBP2	23635	HITS-CLIP	23824327	Exosomes
hsa-mir-326	MIMAT0000756	CIZ1	25792	CLASH	23622248	Exosomes
hsa-mir-326	MIMAT0000756	RTL8A	26071	PAR-CLIP	23446348	Exosomes
hsa-mir-326	MIMAT0000756	TRPC4AP	26133	HITS-CLIP	23824327	Exosomes
hsa-mir-326	MIMAT0000756	CNNM4	26504	PAR-CLIP	23592263	Exosomes
hsa-mir-326	MIMAT0000756	AGO1	26523	CLASH	23622248	Exosomes
hsa-mir-326	MIMAT0000756	MOCS3	27304	HITS-CLIP	23824327	Exosomes
hsa-mir-326	MIMAT0000756	NOB1	28987	Luciferase reporter assay//qRT-PCR//Western blot	23869222|27733214	Exosomes
hsa-mir-326	MIMAT0000756	CD274	29126	Luciferase reporter assay//qRT-PCR	24577056	Exosomes
hsa-mir-326	MIMAT0000756	PEX5L	51555	PAR-CLIP	22012620	Exosomes
hsa-mir-326	MIMAT0000756	GDE1	51573	HITS-CLIP//PAR-CLIP	23824327|27292025	Exosomes
hsa-mir-326	MIMAT0000756	A4GALT	53947	HITS-CLIP	23824327	Exosomes
hsa-mir-326	MIMAT0000756	RBM47	54502	PAR-CLIP	22012620	Exosomes
hsa-mir-326	MIMAT0000756	MED18	54797	HITS-CLIP	23824327	Exosomes
hsa-mir-326	MIMAT0000756	BCAS3	54828	HITS-CLIP	28735896	Exosomes
hsa-mir-326	MIMAT0000756	VPS13C	54832	CLASH	23622248	Exosomes
hsa-mir-326	MIMAT0000756	SLC47A1	55244	PAR-CLIP	23592263|20371350	Exosomes
hsa-mir-326	MIMAT0000756	ASXL2	55252	CLASH	23622248	Exosomes
hsa-mir-326	MIMAT0000756	NKRF	55922	CLASH	23622248	Exosomes
hsa-mir-326	MIMAT0000756	SORCS2	57537	PAR-CLIP	22012620|20371350	Exosomes
hsa-mir-326	MIMAT0000756	EPG5	57724	HITS-CLIP	23313552	Exosomes
hsa-mir-326	MIMAT0000756	BCL11B	64919	PAR-CLIP	22291592	Exosomes
hsa-mir-326	MIMAT0000756	VKORC1	79001	CLASH	23622248	Exosomes
hsa-mir-326	MIMAT0000756	ULBP3	79465	HITS-CLIP	23824327|23313552	Exosomes
hsa-mir-326	MIMAT0000756	DHX40	79665	PAR-CLIP	23592263	Exosomes
hsa-mir-326	MIMAT0000756	TBL1XR1	79718	PAR-CLIP	23592263	Exosomes
hsa-mir-326	MIMAT0000756	UCK1	83549	CLASH	23622248	Exosomes
hsa-mir-326	MIMAT0000756	GRWD1	83743	HITS-CLIP	23824327	Exosomes
hsa-mir-326	MIMAT0000756	ZNF394	84124	PAR-CLIP	23446348|20371350	Exosomes
hsa-mir-326	MIMAT0000756	HOOK3	84376	HITS-CLIP	23824327	Exosomes
hsa-mir-326	MIMAT0000756	FAM167B	84734	HITS-CLIP	23824327	Exosomes
hsa-mir-326	MIMAT0000756	LSM10	84967	HITS-CLIP	19536157	Exosomes
hsa-mir-326	MIMAT0000756	PAQR8	85315	CLASH	23622248	Exosomes
hsa-mir-326	MIMAT0000756	KIAA1671	85379	CLASH	23622248	Exosomes
hsa-mir-326	MIMAT0000756	ARRDC1	92714	CLASH	23622248	Exosomes
hsa-mir-326	MIMAT0000756	ZNF689	115509	CLASH	23622248	Exosomes
hsa-mir-326	MIMAT0000756	NAA30	122830	HITS-CLIP	23313552	Exosomes
hsa-mir-326	MIMAT0000756	USH1G	124590	PAR-CLIP	24398324|20371350	Exosomes
hsa-mir-326	MIMAT0000756	SEZ6	124925	HITS-CLIP	27418678	Exosomes
hsa-mir-326	MIMAT0000756	RPTN	126638	HITS-CLIP	19536157	Exosomes
hsa-mir-326	MIMAT0000756	FAM216B	144809	HITS-CLIP	23824327|23313552	Exosomes
hsa-mir-326	MIMAT0000756	HNRNPA1L2	144983	HITS-CLIP	23313552	Exosomes
hsa-mir-326	MIMAT0000756	FBXL16	146330	HITS-CLIP	23824327	Exosomes
hsa-mir-326	MIMAT0000756	CCDC12	151903	CLASH	23622248	Exosomes
hsa-mir-326	MIMAT0000756	DAB2IP	153090	PAR-CLIP	26701625	Exosomes
hsa-mir-326	MIMAT0000756	ZNF746	155061	CLASH	23622248	Exosomes
hsa-mir-326	MIMAT0000756	METTL27	155368	HITS-CLIP	23824327|19536157	Exosomes
hsa-mir-326	MIMAT0000756	JMJD1C	221037	CLASH	23622248	Exosomes
hsa-mir-326	MIMAT0000756	ARL5B	221079	PAR-CLIP	23446348|20371350	Exosomes
hsa-mir-326	MIMAT0000756	HNRNPUL2	221092	CLASH	23622248	Exosomes
hsa-mir-326	MIMAT0000756	ZNRF2	223082	PAR-CLIP	22100165	Exosomes
hsa-mir-326	MIMAT0000756	CALHM5	254228	PAR-CLIP	22012620	Exosomes
hsa-mir-326	MIMAT0000756	PLA2G4F	255189	CLASH	23622248	Exosomes
hsa-mir-326	MIMAT0000756	RBM20	282996	PAR-CLIP	26701625|27292025	Exosomes
hsa-mir-326	MIMAT0000756	STUM	375057	HITS-CLIP	19536157	Exosomes
hsa-mir-326	MIMAT0000756	ZNF772	400720	PAR-CLIP	23446348|20371350	Exosomes
hsa-mir-326	MIMAT0000756	TOMM5	401505	PAR-CLIP	23446348	Exosomes
hsa-mir-326	MIMAT0000756	KIAA0754	643314	HITS-CLIP	23824327|23313552	Exosomes
hsa-mir-326	MIMAT0000756	CASTOR2	729438	PAR-CLIP	26701625	Exosomes
hsa-mir-326	MIMAT0000756	HOTAIR	100124700	Immunohistochemistry//Luciferase reporter assay//qRT-PCR//Western blot	26183397	Exosomes
hsa-mir-326	MIMAT0000756	C8orf17	100507249	HITS-CLIP	23824327	Exosomes
hsa-mir-501-5p	MIMAT0002872	RHOC	389	PAR-CLIP	26701625|27292025	Exosomes
hsa-mir-501-5p	MIMAT0002872	ASGR1	432	HITS-CLIP	19536157	Exosomes
hsa-mir-501-5p	MIMAT0002872	SLC25A20	788	HITS-CLIP	23824327	Exosomes
hsa-mir-501-5p	MIMAT0002872	SCARB1	949	HITS-CLIP	23824327	Exosomes
hsa-mir-501-5p	MIMAT0002872	CDC6	990	CLASH	23622248	Exosomes
hsa-mir-501-5p	MIMAT0002872	CHD1	1105	HITS-CLIP	23824327	Exosomes
hsa-mir-501-5p	MIMAT0002872	DR1	1810	HITS-CLIP	23824327	Exosomes
hsa-mir-501-5p	MIMAT0002872	EEF1A1	1915	CLASH	23622248	Exosomes
hsa-mir-501-5p	MIMAT0002872	EFNA5	1946	HITS-CLIP	23824327	Exosomes
hsa-mir-501-5p	MIMAT0002872	FOXC1	2296	PAR-CLIP	21572407	Exosomes
hsa-mir-501-5p	MIMAT0002872	FSHB	2488	HITS-CLIP	23824327	Exosomes
hsa-mir-501-5p	MIMAT0002872	GAPDH	2597	CLASH	23622248	Exosomes
hsa-mir-501-5p	MIMAT0002872	GNAQ	2776	HITS-CLIP	23824327	Exosomes
hsa-mir-501-5p	MIMAT0002872	GPM6B	2824	HITS-CLIP	23824327|27418678|28735896	Exosomes
hsa-mir-501-5p	MIMAT0002872	GRIN2B	2904	HITS-CLIP	23824327	Exosomes
hsa-mir-501-5p	MIMAT0002872	GSK3B	2932	Luciferase reporter assay//qRT-PCR//Western blot	27846906	Exosomes
hsa-mir-501-5p	MIMAT0002872	GUCA1B	2979	HITS-CLIP	23824327	Exosomes
hsa-mir-501-5p	MIMAT0002872	H2AFX	3014	HITS-CLIP	23824327	Exosomes
hsa-mir-501-5p	MIMAT0002872	HAS2	3037	HITS-CLIP	23824327	Exosomes
hsa-mir-501-5p	MIMAT0002872	HCCS	3052	PAR-CLIP	27292025	Exosomes
hsa-mir-501-5p	MIMAT0002872	HDGF	3068	CLASH	23622248	Exosomes
hsa-mir-501-5p	MIMAT0002872	HNRNPU	3192	HITS-CLIP	19536157	Exosomes
hsa-mir-501-5p	MIMAT0002872	HSD3B1	3283	HITS-CLIP	23824327	Exosomes
hsa-mir-501-5p	MIMAT0002872	HSP90AA1	3320	CLASH	23622248	Exosomes
hsa-mir-501-5p	MIMAT0002872	HSP90AB1	3326	CLASH	23622248	Exosomes
hsa-mir-501-5p	MIMAT0002872	IGFBP5	3488	HITS-CLIP	23824327	Exosomes
hsa-mir-501-5p	MIMAT0002872	KCNN3	3782	HITS-CLIP	23824327	Exosomes
hsa-mir-501-5p	MIMAT0002872	KLRD1	3824	HITS-CLIP	23824327	Exosomes
hsa-mir-501-5p	MIMAT0002872	PIP4K2A	5305	HITS-CLIP	23824327	Exosomes
hsa-mir-501-5p	MIMAT0002872	PLIN1	5346	HITS-CLIP	23824327	Exosomes
hsa-mir-501-5p	MIMAT0002872	PPIC	5480	HITS-CLIP	23824327	Exosomes
hsa-mir-501-5p	MIMAT0002872	PPT1	5538	HITS-CLIP	23824327	Exosomes
hsa-mir-501-5p	MIMAT0002872	REL	5966	PAR-CLIP	23592263	Exosomes
hsa-mir-501-5p	MIMAT0002872	RPS19	6223	CLASH	23622248	Exosomes
hsa-mir-501-5p	MIMAT0002872	SRSF2	6427	HITS-CLIP	23824327	Exosomes
hsa-mir-501-5p	MIMAT0002872	SRSF7	6432	HITS-CLIP	23824327	Exosomes
hsa-mir-501-5p	MIMAT0002872	SIX1	6495	HITS-CLIP	23824327	Exosomes
hsa-mir-501-5p	MIMAT0002872	SLC1A2	6506	HITS-CLIP	23824327	Exosomes
hsa-mir-501-5p	MIMAT0002872	SLC8A1	6546	HITS-CLIP	23824327	Exosomes
hsa-mir-501-5p	MIMAT0002872	STAT1	6772	HITS-CLIP	23824327	Exosomes
hsa-mir-501-5p	MIMAT0002872	ELOVL4	6785	HITS-CLIP	23824327	Exosomes
hsa-mir-501-5p	MIMAT0002872	STK4	6789	PAR-CLIP	22012620	Exosomes
hsa-mir-501-5p	MIMAT0002872	TACC1	6867	HITS-CLIP	23824327	Exosomes
hsa-mir-501-5p	MIMAT0002872	TBCA	6902	HITS-CLIP	23824327	Exosomes
hsa-mir-501-5p	MIMAT0002872	NR2C2	7182	HITS-CLIP	23824327	Exosomes
hsa-mir-501-5p	MIMAT0002872	PRRC2A	7916	HITS-CLIP	23824327	Exosomes
hsa-mir-501-5p	MIMAT0002872	NELFE	7936	PAR-CLIP	22012620	Exosomes
hsa-mir-501-5p	MIMAT0002872	NPRL3	8131	HITS-CLIP	23824327	Exosomes
hsa-mir-501-5p	MIMAT0002872	TAF15	8148	CLASH	23622248	Exosomes
hsa-mir-501-5p	MIMAT0002872	KLF7	8609	PAR-CLIP	27292025	Exosomes
hsa-mir-501-5p	MIMAT0002872	CD84	8832	HITS-CLIP	23824327	Exosomes
hsa-mir-501-5p	MIMAT0002872	RGS6	9628	HITS-CLIP	23824327	Exosomes
hsa-mir-501-5p	MIMAT0002872	C2CD2L	9854	HITS-CLIP	23824327	Exosomes
hsa-mir-501-5p	MIMAT0002872	UBE4B	10277	HITS-CLIP	23824327	Exosomes
hsa-mir-501-5p	MIMAT0002872	TLR6	10333	HITS-CLIP	23824327	Exosomes
hsa-mir-501-5p	MIMAT0002872	C1D	10438	HITS-CLIP	23824327	Exosomes
hsa-mir-501-5p	MIMAT0002872	LAMTOR5	10542	Luciferase reporter assay//qRT-PCR//Western blot	23266610	Exosomes
hsa-mir-501-5p	MIMAT0002872	IVNS1ABP	10625	PAR-CLIP	23592263	Exosomes
hsa-mir-501-5p	MIMAT0002872	POLD3	10714	HITS-CLIP	23824327	Exosomes
hsa-mir-501-5p	MIMAT0002872	SRSF10	10772	PAR-CLIP	22012620	Exosomes
hsa-mir-501-5p	MIMAT0002872	MTHFD2	10797	PAR-CLIP	23446348|21572407	Exosomes
hsa-mir-501-5p	MIMAT0002872	PRDX3	10935	HITS-CLIP//PAR-CLIP	23446348|21572407|20371350	Exosomes
hsa-mir-501-5p	MIMAT0002872	OS9	10956	HITS-CLIP	27418678	Exosomes
hsa-mir-501-5p	MIMAT0002872	ZNF277	11179	HITS-CLIP	23824327	Exosomes
hsa-mir-501-5p	MIMAT0002872	DKK1	22943	Luciferase reporter assay//qRT-PCR//Western blot	27846906	Exosomes
hsa-mir-501-5p	MIMAT0002872	MYT1L	23040	HITS-CLIP	19536157	Exosomes
hsa-mir-501-5p	MIMAT0002872	SETD1B	23067	PAR-CLIP	26701625	Exosomes
hsa-mir-501-5p	MIMAT0002872	ERP44	23071	HITS-CLIP	23824327	Exosomes
hsa-mir-501-5p	MIMAT0002872	TTLL12	23170	HITS-CLIP	19536157	Exosomes
hsa-mir-501-5p	MIMAT0002872	SIK3	23387	HITS-CLIP	23824327	Exosomes
hsa-mir-501-5p	MIMAT0002872	COTL1	23406	PAR-CLIP	27292025	Exosomes
hsa-mir-501-5p	MIMAT0002872	ICMT	23463	PAR-CLIP	22012620	Exosomes
hsa-mir-501-5p	MIMAT0002872	NNT	23530	HITS-CLIP//PAR-CLIP	23446348|21572407|23824327|27292025	Exosomes
hsa-mir-501-5p	MIMAT0002872	FRRS1L	23732	HITS-CLIP	23824327	Exosomes
hsa-mir-501-5p	MIMAT0002872	PPIL2	23759	HITS-CLIP	23824327	Exosomes
hsa-mir-501-5p	MIMAT0002872	ARIH1	25820	HITS-CLIP	23824327	Exosomes
hsa-mir-501-5p	MIMAT0002872	POLR1A	25885	HITS-CLIP	23824327	Exosomes
hsa-mir-501-5p	MIMAT0002872	HINFP	25988	HITS-CLIP	23824327	Exosomes
hsa-mir-501-5p	MIMAT0002872	PPP1R16B	26051	HITS-CLIP	23824327	Exosomes
hsa-mir-501-5p	MIMAT0002872	TRAF3IP1	26146	HITS-CLIP	19536157	Exosomes
hsa-mir-501-5p	MIMAT0002872	GALNT8	26290	HITS-CLIP	23824327	Exosomes
hsa-mir-501-5p	MIMAT0002872	INTU	27152	HITS-CLIP	23824327	Exosomes
hsa-mir-501-5p	MIMAT0002872	BRPF3	27154	HITS-CLIP	23824327	Exosomes
hsa-mir-501-5p	MIMAT0002872	C16orf72	29035	HITS-CLIP	23824327	Exosomes
hsa-mir-501-5p	MIMAT0002872	ZBTB44	29068	HITS-CLIP	23313552	Exosomes
hsa-mir-501-5p	MIMAT0002872	PARVB	29780	HITS-CLIP	23824327	Exosomes
hsa-mir-501-5p	MIMAT0002872	NTM	50863	HITS-CLIP	23824327	Exosomes
hsa-mir-501-5p	MIMAT0002872	SLC35B3	51000	HITS-CLIP	23824327	Exosomes
hsa-mir-501-5p	MIMAT0002872	RMDN1	51115	HITS-CLIP	23824327	Exosomes
hsa-mir-501-5p	MIMAT0002872	COMMD2	51122	HITS-CLIP	23824327	Exosomes
hsa-mir-501-5p	MIMAT0002872	DCDC2	51473	PAR-CLIP	22012620	Exosomes
hsa-mir-501-5p	MIMAT0002872	PXK	54899	HITS-CLIP//PAR-CLIP	23592263|23446348|21572407|20371350	Exosomes
hsa-mir-501-5p	MIMAT0002872	TMEM248	55069	HITS-CLIP	23824327	Exosomes
hsa-mir-501-5p	MIMAT0002872	KIF26B	55083	HITS-CLIP	23824327	Exosomes
hsa-mir-501-5p	MIMAT0002872	RBM23	55147	HITS-CLIP	23824327	Exosomes
hsa-mir-501-5p	MIMAT0002872	UBA6	55236	HITS-CLIP	23824327	Exosomes
hsa-mir-501-5p	MIMAT0002872	RBM41	55285	HITS-CLIP	19536157	Exosomes
hsa-mir-501-5p	MIMAT0002872	LRP2BP	55805	HITS-CLIP	23824327|19536157	Exosomes
hsa-mir-501-5p	MIMAT0002872	CTNNBIP1	56998	HITS-CLIP	23824327	Exosomes
hsa-mir-501-5p	MIMAT0002872	SCYL3	57147	HITS-CLIP	23824327	Exosomes
hsa-mir-501-5p	MIMAT0002872	VANGL2	57216	HITS-CLIP	23824327	Exosomes
hsa-mir-501-5p	MIMAT0002872	KAT14	57325	HITS-CLIP	23824327	Exosomes
hsa-mir-501-5p	MIMAT0002872	MTUS1	57509	PAR-CLIP	26701625	Exosomes
hsa-mir-501-5p	MIMAT0002872	TAOK1	57551	HITS-CLIP	23824327	Exosomes
hsa-mir-501-5p	MIMAT0002872	KIAA1456	57604	HITS-CLIP	23824327	Exosomes
hsa-mir-501-5p	MIMAT0002872	INIP	58493	HITS-CLIP	23824327	Exosomes
hsa-mir-501-5p	MIMAT0002872	FAM217B	63939	HITS-CLIP	23824327	Exosomes
hsa-mir-501-5p	MIMAT0002872	IKZF5	64376	HITS-CLIP	23824327	Exosomes
hsa-mir-501-5p	MIMAT0002872	ZNF747	65988	PAR-CLIP	27292025	Exosomes
hsa-mir-501-5p	MIMAT0002872	NOX5	79400	HITS-CLIP	23824327	Exosomes
hsa-mir-501-5p	MIMAT0002872	ADIPOR2	79602	PAR-CLIP	21572407	Exosomes
hsa-mir-501-5p	MIMAT0002872	ZMAT4	79698	HITS-CLIP	23824327	Exosomes
hsa-mir-501-5p	MIMAT0002872	QSER1	79832	HITS-CLIP	19536157	Exosomes
hsa-mir-501-5p	MIMAT0002872	DNAJB14	79982	PAR-CLIP	26701625	Exosomes
hsa-mir-501-5p	MIMAT0002872	SVEP1	79987	HITS-CLIP	23824327	Exosomes
hsa-mir-501-5p	MIMAT0002872	SLC25A32	81034	HITS-CLIP	23824327	Exosomes
hsa-mir-501-5p	MIMAT0002872	GSG1	83445	PAR-CLIP	21572407	Exosomes
hsa-mir-501-5p	MIMAT0002872	FSD1L	83856	HITS-CLIP	23824327	Exosomes
hsa-mir-501-5p	MIMAT0002872	SLC7A6OS	84138	PAR-CLIP	22100165	Exosomes
hsa-mir-501-5p	MIMAT0002872	HHIPL1	84439	HITS-CLIP	23824327	Exosomes
hsa-mir-501-5p	MIMAT0002872	FAXC	84553	PAR-CLIP	22100165	Exosomes
hsa-mir-501-5p	MIMAT0002872	PRRC2B	84726	HITS-CLIP	23824327	Exosomes
hsa-mir-501-5p	MIMAT0002872	NKD1	85407	Luciferase reporter assay//qRT-PCR//Western blot	27846906	Exosomes
hsa-mir-501-5p	MIMAT0002872	DCLK3	85443	HITS-CLIP	23824327	Exosomes
hsa-mir-501-5p	MIMAT0002872	LYRM7	90624	HITS-CLIP	23824327|22927820|27418678	Exosomes
hsa-mir-501-5p	MIMAT0002872	ZNF585B	92285	HITS-CLIP	19536157	Exosomes
hsa-mir-501-5p	MIMAT0002872	GORAB	92344	HITS-CLIP	23824327	Exosomes
hsa-mir-501-5p	MIMAT0002872	SP140L	93349	HITS-CLIP	23824327	Exosomes
hsa-mir-501-5p	MIMAT0002872	SFXN1	94081	CLASH	23622248	Exosomes
hsa-mir-501-5p	MIMAT0002872	CYP2U1	113612	HITS-CLIP	23824327	Exosomes
hsa-mir-501-5p	MIMAT0002872	SLC25A25	114789	HITS-CLIP	23824327	Exosomes
hsa-mir-501-5p	MIMAT0002872	OMA1	115209	HITS-CLIP	23824327	Exosomes
hsa-mir-501-5p	MIMAT0002872	SFXN4	119559	PAR-CLIP	23592263	Exosomes
hsa-mir-501-5p	MIMAT0002872	SPPL3	121665	HITS-CLIP	23824327	Exosomes
hsa-mir-501-5p	MIMAT0002872	GGT6	124975	HITS-CLIP	23824327	Exosomes
hsa-mir-501-5p	MIMAT0002872	ITPRIPL1	150771	HITS-CLIP	23824327	Exosomes
hsa-mir-501-5p	MIMAT0002872	GDF7	151449	HITS-CLIP	23824327	Exosomes
hsa-mir-501-5p	MIMAT0002872	SLC38A9	153129	HITS-CLIP	23824327	Exosomes
hsa-mir-501-5p	MIMAT0002872	PGBD4	161779	HITS-CLIP	23824327	Exosomes
hsa-mir-501-5p	MIMAT0002872	LONRF2	164832	HITS-CLIP	23824327	Exosomes
hsa-mir-501-5p	MIMAT0002872	FAM9C	171484	HITS-CLIP	23824327	Exosomes
hsa-mir-501-5p	MIMAT0002872	TRIM65	201292	HITS-CLIP	23824327	Exosomes
hsa-mir-501-5p	MIMAT0002872	OR9Q1	219956	HITS-CLIP	23824327	Exosomes
hsa-mir-501-5p	MIMAT0002872	ST6GALNAC3	256435	HITS-CLIP	23824327	Exosomes
hsa-mir-501-5p	MIMAT0002872	ZNF326	284695	PAR-CLIP	22012620	Exosomes
hsa-mir-501-5p	MIMAT0002872	DCAF4L1	285429	PAR-CLIP	23446348|20371350	Exosomes
hsa-mir-501-5p	MIMAT0002872	SREK1IP1	285672	PAR-CLIP	22012620	Exosomes
hsa-mir-501-5p	MIMAT0002872	FFAR4	338557	HITS-CLIP	23824327	Exosomes
hsa-mir-501-5p	MIMAT0002872	OTOG	340990	HITS-CLIP	23824327	Exosomes
hsa-mir-501-5p	MIMAT0002872	ATXN1L	342371	HITS-CLIP	23824327	Exosomes
hsa-mir-501-5p	MIMAT0002872	CCDC18	343099	HITS-CLIP	23824327	Exosomes
hsa-mir-501-5p	MIMAT0002872	IRF2BP2	359948	HITS-CLIP	23824327	Exosomes
hsa-mir-501-5p	MIMAT0002872	C11orf87	399947	HITS-CLIP	23824327	Exosomes
hsa-mir-501-5p	MIMAT0002872	C8orf82	414919	HITS-CLIP	23824327	Exosomes
hsa-mir-501-5p	MIMAT0002872	RNF165	494470	HITS-CLIP	23824327	Exosomes
hsa-mir-501-5p	MIMAT0002872	FAM229B	619208	PAR-CLIP	21572407	Exosomes
hsa-mir-501-5p	MIMAT0002872	TMEM242	729515	HITS-CLIP	23824327	Exosomes
hsa-mir-501-5p	MIMAT0002872	SLFN12L	100506736	HITS-CLIP	23824327	Exosomes
hsa-let-7g-3p	MIMAT0004584	APP	351	PAR-CLIP	21572407	Exosomes
hsa-let-7g-3p	MIMAT0004584	BCL2L1	598	PAR-CLIP	26701625	Exosomes
hsa-let-7g-3p	MIMAT0004584	CAD	790	PAR-CLIP	23592263	Exosomes
hsa-let-7g-3p	MIMAT0004584	CALM2	805	PAR-CLIP	23446348|20371350	Exosomes
hsa-let-7g-3p	MIMAT0004584	CCNB1	891	PAR-CLIP	22012620|20371350	Exosomes
hsa-let-7g-3p	MIMAT0004584	CKS2	1164	PAR-CLIP	23592263|23446348|20371350|26701625	Exosomes
hsa-let-7g-3p	MIMAT0004584	ERN1	2081	PAR-CLIP	27292025	Exosomes
hsa-let-7g-3p	MIMAT0004584	FHL2	2274	PAR-CLIP	23592263	Exosomes
hsa-let-7g-3p	MIMAT0004584	FYN	2534	HITS-CLIP	23313552	Exosomes
hsa-let-7g-3p	MIMAT0004584	GABRB3	2562	PAR-CLIP	22100165	Exosomes
hsa-let-7g-3p	MIMAT0004584	GNAT1	2779	HITS-CLIP	23706177	Exosomes
hsa-let-7g-3p	MIMAT0004584	HIST1H1E	3008	CLASH	23622248	Exosomes
hsa-let-7g-3p	MIMAT0004584	HMGB1	3146	PAR-CLIP	26701625	Exosomes
hsa-let-7g-3p	MIMAT0004584	HMGB2	3148	PAR-CLIP	23592263|20371350	Exosomes
hsa-let-7g-3p	MIMAT0004584	IGF1R	3480	PAR-CLIP	21572407	Exosomes
hsa-let-7g-3p	MIMAT0004584	INCENP	3619	PAR-CLIP	21572407|20371350	Exosomes
hsa-let-7g-3p	MIMAT0004584	JAG2	3714	HITS-CLIP	23824327	Exosomes
hsa-let-7g-3p	MIMAT0004584	KCNB1	3745	HITS-CLIP	23824327	Exosomes
hsa-let-7g-3p	MIMAT0004584	KPNA2	3838	PAR-CLIP	23592263|24398324|22012620|21572407|20371350	Exosomes
hsa-let-7g-3p	MIMAT0004584	MT2A	4502	PAR-CLIP	23592263	Exosomes
hsa-let-7g-3p	MIMAT0004584	MYBPC3	4607	qRT-PCR	25815883	Exosomes
hsa-let-7g-3p	MIMAT0004584	MYO10	4651	PAR-CLIP	22012620|21572407	Exosomes
hsa-let-7g-3p	MIMAT0004584	NCL	4691	PAR-CLIP	21572407|20371350	Exosomes
hsa-let-7g-3p	MIMAT0004584	NDUFS1	4719	HITS-CLIP	23824327	Exosomes
hsa-let-7g-3p	MIMAT0004584	NFIX	4784	PAR-CLIP	27292025	Exosomes
hsa-let-7g-3p	MIMAT0004584	OLR1	4973	HITS-CLIP	23706177	Exosomes
hsa-let-7g-3p	MIMAT0004584	POU2F1	5451	PAR-CLIP	20371350	Exosomes
hsa-let-7g-3p	MIMAT0004584	PTPRF	5792	HITS-CLIP	23824327	Exosomes
hsa-let-7g-3p	MIMAT0004584	RAB5C	5878	PAR-CLIP	23592263|23446348|21572407|20371350|26701625	Exosomes
hsa-let-7g-3p	MIMAT0004584	RAD23B	5887	PAR-CLIP	22012620	Exosomes
hsa-let-7g-3p	MIMAT0004584	RPS3	6188	PAR-CLIP	21572407	Exosomes
hsa-let-7g-3p	MIMAT0004584	CCL2	6347	ELISA//Luciferase reporter assay//qRT-PCR//Western blot	26126865	Exosomes
hsa-let-7g-3p	MIMAT0004584	CCL5	6352	ELISA//Luciferase reporter assay//qRT-PCR//Western blot	26126865	Exosomes
hsa-let-7g-3p	MIMAT0004584	TRA2B	6434	PAR-CLIP	20371350	Exosomes
hsa-let-7g-3p	MIMAT0004584	SKIL	6498	PAR-CLIP	24398324	Exosomes
hsa-let-7g-3p	MIMAT0004584	SNRPB	6628	PAR-CLIP	23446348|20371350	Exosomes
hsa-let-7g-3p	MIMAT0004584	VEZF1	7716	PAR-CLIP	21572407	Exosomes
hsa-let-7g-3p	MIMAT0004584	PTP4A1	7803	PAR-CLIP	21572407	Exosomes
hsa-let-7g-3p	MIMAT0004584	HMGA2	8091	HITS-CLIP//PAR-CLIP	23446348|20371350|21572407|26701625	Exosomes
hsa-let-7g-3p	MIMAT0004584	ARID1A	8289	PAR-CLIP	20371350|26701625	Exosomes
hsa-let-7g-3p	MIMAT0004584	SMARCA5	8467	PAR-CLIP	20371350|26701625	Exosomes
hsa-let-7g-3p	MIMAT0004584	HAT1	8520	PAR-CLIP	23592263	Exosomes
hsa-let-7g-3p	MIMAT0004584	PIAS1	8554	HITS-CLIP	23824327|21572407	Exosomes
hsa-let-7g-3p	MIMAT0004584	KLF7	8609	HITS-CLIP	27418678	Exosomes
hsa-let-7g-3p	MIMAT0004584	MAP7	9053	PAR-CLIP	24398324|23446348|22012620|20371350	Exosomes
hsa-let-7g-3p	MIMAT0004584	SMC3	9126	PAR-CLIP	22100165	Exosomes
hsa-let-7g-3p	MIMAT0004584	MAGED1	9500	CLASH	23622248	Exosomes
hsa-let-7g-3p	MIMAT0004584	SCAMP1	9522	PAR-CLIP	23592263	Exosomes
hsa-let-7g-3p	MIMAT0004584	STARD8	9754	PAR-CLIP	21572407	Exosomes
hsa-let-7g-3p	MIMAT0004584	DAZAP2	9802	PAR-CLIP	26701625|27292025	Exosomes
hsa-let-7g-3p	MIMAT0004584	TSC22D2	9819	HITS-CLIP	27418678	Exosomes
hsa-let-7g-3p	MIMAT0004584	HMGXB4	10042	PAR-CLIP	23446348|20371350	Exosomes
hsa-let-7g-3p	MIMAT0004584	SCAMP2	10066	PAR-CLIP	21572407	Exosomes
hsa-let-7g-3p	MIMAT0004584	ABI2	10152	PAR-CLIP	21572407	Exosomes
hsa-let-7g-3p	MIMAT0004584	LHFPL6	10186	HITS-CLIP	23824327|23313552|27418678	Exosomes
hsa-let-7g-3p	MIMAT0004584	PCGF3	10336	PAR-CLIP	23592263	Exosomes
hsa-let-7g-3p	MIMAT0004584	CITED2	10370	PAR-CLIP	21572407	Exosomes
hsa-let-7g-3p	MIMAT0004584	DLC1	10395	PAR-CLIP	20371350	Exosomes
hsa-let-7g-3p	MIMAT0004584	ANP32B	10541	PAR-CLIP	23446348|20371350	Exosomes
hsa-let-7g-3p	MIMAT0004584	KAT7	11143	PAR-CLIP	23592263	Exosomes
hsa-let-7g-3p	MIMAT0004584	FNDC3A	22862	PAR-CLIP	23592263	Exosomes
hsa-let-7g-3p	MIMAT0004584	PRRC2C	23215	PAR-CLIP	27292025	Exosomes
hsa-let-7g-3p	MIMAT0004584	SEL1L3	23231	HITS-CLIP	23824327|23313552	Exosomes
hsa-let-7g-3p	MIMAT0004584	CLUH	23277	PAR-CLIP	26701625	Exosomes
hsa-let-7g-3p	MIMAT0004584	SLC44A1	23446	HITS-CLIP	27418678	Exosomes
hsa-let-7g-3p	MIMAT0004584	CES3	23491	PAR-CLIP	23592263	Exosomes
hsa-let-7g-3p	MIMAT0004584	CADM1	23705	PAR-CLIP	20371350	Exosomes
hsa-let-7g-3p	MIMAT0004584	RTL8A	26071	PAR-CLIP	23592263|23446348	Exosomes
hsa-let-7g-3p	MIMAT0004584	ABHD12	26090	PAR-CLIP	27292025	Exosomes
hsa-let-7g-3p	MIMAT0004584	FBXL3	26224	PAR-CLIP	23446348	Exosomes
hsa-let-7g-3p	MIMAT0004584	WAC	51322	HITS-CLIP	23313552	Exosomes
hsa-let-7g-3p	MIMAT0004584	ZNF117	51351	HITS-CLIP	23313552	Exosomes
hsa-let-7g-3p	MIMAT0004584	ZNF107	51427	HITS-CLIP	23313552	Exosomes
hsa-let-7g-3p	MIMAT0004584	RBM27	54439	PAR-CLIP	23592263|21572407	Exosomes
hsa-let-7g-3p	MIMAT0004584	MRPS21	54460	PAR-CLIP	23592263|27292025	Exosomes
hsa-let-7g-3p	MIMAT0004584	ZCCHC2	54877	PAR-CLIP	23446348|21572407	Exosomes
hsa-let-7g-3p	MIMAT0004584	FKBP14	55033	PAR-CLIP	23446348|26701625|27292025	Exosomes
hsa-let-7g-3p	MIMAT0004584	RBM23	55147	PAR-CLIP	20371350	Exosomes
hsa-let-7g-3p	MIMAT0004584	AGPAT5	55326	PAR-CLIP	23592263	Exosomes
hsa-let-7g-3p	MIMAT0004584	ZMIZ1	57178	HITS-CLIP	23313552	Exosomes
hsa-let-7g-3p	MIMAT0004584	USP28	57646	HITS-CLIP	27418678	Exosomes
hsa-let-7g-3p	MIMAT0004584	BACH2	60468	HITS-CLIP	21572407	Exosomes
hsa-let-7g-3p	MIMAT0004584	MANBAL	63905	PAR-CLIP	23592263	Exosomes
hsa-let-7g-3p	MIMAT0004584	RAPH1	65059	HITS-CLIP	19536157	Exosomes
hsa-let-7g-3p	MIMAT0004584	ZFYVE21	79038	PAR-CLIP	23446348	Exosomes
hsa-let-7g-3p	MIMAT0004584	KLHL15	80311	PAR-CLIP	21572407|20371350	Exosomes
hsa-let-7g-3p	MIMAT0004584	URM1	81605	PAR-CLIP	23592263	Exosomes
hsa-let-7g-3p	MIMAT0004584	LMNB2	84823	PAR-CLIP	21572407|20371350	Exosomes
hsa-let-7g-3p	MIMAT0004584	USMG5	84833	PAR-CLIP	21572407	Exosomes
hsa-let-7g-3p	MIMAT0004584	UBASH3B	84959	PAR-CLIP	23592263	Exosomes
hsa-let-7g-3p	MIMAT0004584	DOCK7	85440	PAR-CLIP	20371350	Exosomes
hsa-let-7g-3p	MIMAT0004584	TP53INP1	94241	PAR-CLIP	22100165	Exosomes
hsa-let-7g-3p	MIMAT0004584	TOP1MT	116447	PAR-CLIP	22012620	Exosomes
hsa-let-7g-3p	MIMAT0004584	RAB3IP	117177	HITS-CLIP	23824327	Exosomes
hsa-let-7g-3p	MIMAT0004584	ACSM2A	123876	HITS-CLIP	27418678	Exosomes
hsa-let-7g-3p	MIMAT0004584	DENND5B	160518	HITS-CLIP	23824327	Exosomes
hsa-let-7g-3p	MIMAT0004584	TMEM136	219902	HITS-CLIP	23313552	Exosomes
hsa-let-7g-3p	MIMAT0004584	EPHX4	253152	HITS-CLIP	23824327	Exosomes
hsa-let-7g-3p	MIMAT0004584	TMPRSS12	283471	PAR-CLIP	22012620	Exosomes
hsa-let-7g-3p	MIMAT0004584	C17orf58	284018	PAR-CLIP	20371350	Exosomes
hsa-let-7g-3p	MIMAT0004584	ARL10	285598	PAR-CLIP	23592263	Exosomes
hsa-let-7g-3p	MIMAT0004584	ACSM2B	348158	HITS-CLIP	23824327|23313552|27418678	Exosomes
hsa-let-7g-3p	MIMAT0004584	GPR141	353345	PAR-CLIP	20371350	Exosomes
hsa-let-7g-3p	MIMAT0004584	ZNF704	619279	PAR-CLIP	26701625	Exosomes
hsa-let-7g-3p	MIMAT0004584	ZNF286B	729288	HITS-CLIP	27418678	Exosomes
hsa-let-7g-3p	MIMAT0004584	C16orf52	730094	HITS-CLIP	23824327	Exosomes
hsa-mir-26a-2-3p	MIMAT0004681	BIRC5	332	PAR-CLIP	20371350	Exosomes
hsa-mir-26a-2-3p	MIMAT0004681	FER	2241	CLASH	23622248	Exosomes
hsa-mir-26a-2-3p	MIMAT0004681	AFF2	2334	HITS-CLIP	28735896	Exosomes
hsa-mir-26a-2-3p	MIMAT0004681	GABRB1	2560	HITS-CLIP	23824327	Exosomes
hsa-mir-26a-2-3p	MIMAT0004681	GABRG2	2566	HITS-CLIP	23824327	Exosomes
hsa-mir-26a-2-3p	MIMAT0004681	KMT2A	4297	PAR-CLIP	27292025	Exosomes
hsa-mir-26a-2-3p	MIMAT0004681	PLSCR1	5359	HITS-CLIP	23824327	Exosomes
hsa-mir-26a-2-3p	MIMAT0004681	PRKCH	5583	HITS-CLIP	19536157	Exosomes
hsa-mir-26a-2-3p	MIMAT0004681	PKN2	5586	HITS-CLIP	23824327	Exosomes
hsa-mir-26a-2-3p	MIMAT0004681	PTEN	5728	HITS-CLIP//PAR-CLIP	23824327|19536157|27292025	Exosomes
hsa-mir-26a-2-3p	MIMAT0004681	SRSF7	6432	HITS-CLIP	23824327	Exosomes
hsa-mir-26a-2-3p	MIMAT0004681	UTRN	7402	PAR-CLIP	22012620	Exosomes
hsa-mir-26a-2-3p	MIMAT0004681	STX7	8417	PAR-CLIP	22012620	Exosomes
hsa-mir-26a-2-3p	MIMAT0004681	GOSR1	9527	HITS-CLIP	23824327	Exosomes
hsa-mir-26a-2-3p	MIMAT0004681	CYTIP	9595	PAR-CLIP	22012620	Exosomes
hsa-mir-26a-2-3p	MIMAT0004681	LRPPRC	10128	PAR-CLIP	23592263|23446348|22012620|21572407|20371350|26701625|27292025	Exosomes
hsa-mir-26a-2-3p	MIMAT0004681	TAB1	10454	HITS-CLIP	23824327	Exosomes
hsa-mir-26a-2-3p	MIMAT0004681	ZBTB18	10472	PAR-CLIP	21572407|20371350	Exosomes
hsa-mir-26a-2-3p	MIMAT0004681	ANP32B	10541	HITS-CLIP	23313552	Exosomes
hsa-mir-26a-2-3p	MIMAT0004681	HBS1L	10767	PAR-CLIP	22100165	Exosomes
hsa-mir-26a-2-3p	MIMAT0004681	KDELR1	10945	HITS-CLIP	23824327	Exosomes
hsa-mir-26a-2-3p	MIMAT0004681	ABHD2	11057	PAR-CLIP	22100165	Exosomes
hsa-mir-26a-2-3p	MIMAT0004681	ZNF652	22834	HITS-CLIP	23824327	Exosomes
hsa-mir-26a-2-3p	MIMAT0004681	AAK1	22848	PAR-CLIP	22012620|20371350	Exosomes
hsa-mir-26a-2-3p	MIMAT0004681	PPIP5K2	23262	HITS-CLIP	19536157	Exosomes
hsa-mir-26a-2-3p	MIMAT0004681	KANK2	25959	HITS-CLIP	23824327	Exosomes
hsa-mir-26a-2-3p	MIMAT0004681	ATP5S	27109	HITS-CLIP//PAR-CLIP	23446348|21572407|20371350|23313552	Exosomes
hsa-mir-26a-2-3p	MIMAT0004681	SYT17	51760	PAR-CLIP	27292025	Exosomes
hsa-mir-26a-2-3p	MIMAT0004681	WSB2	55884	PAR-CLIP	27292025	Exosomes
hsa-mir-26a-2-3p	MIMAT0004681	SAR1A	56681	HITS-CLIP	23824327|23313552	Exosomes
hsa-mir-26a-2-3p	MIMAT0004681	ZNF695	57116	PAR-CLIP	22012620	Exosomes
hsa-mir-26a-2-3p	MIMAT0004681	NLN	57486	HITS-CLIP	19536157	Exosomes
hsa-mir-26a-2-3p	MIMAT0004681	INTS2	57508	PAR-CLIP	23446348	Exosomes
hsa-mir-26a-2-3p	MIMAT0004681	CEP126	57562	HITS-CLIP	27418678	Exosomes
hsa-mir-26a-2-3p	MIMAT0004681	SCOC	60592	HITS-CLIP	23824327	Exosomes
hsa-mir-26a-2-3p	MIMAT0004681	DEPTOR	64798	HITS-CLIP	23824327	Exosomes
hsa-mir-26a-2-3p	MIMAT0004681	SOWAHC	65124	HITS-CLIP	23824327	Exosomes
hsa-mir-26a-2-3p	MIMAT0004681	ZBTB10	65986	HITS-CLIP	23313552	Exosomes
hsa-mir-26a-2-3p	MIMAT0004681	FAM192A	80011	HITS-CLIP	23824327	Exosomes
hsa-mir-26a-2-3p	MIMAT0004681	CSRNP3	80034	PAR-CLIP	21572407	Exosomes
hsa-mir-26a-2-3p	MIMAT0004681	USP42	84132	PAR-CLIP	23446348|21572407|20371350	Exosomes
hsa-mir-26a-2-3p	MIMAT0004681	TIMM29	90580	HITS-CLIP	23313552	Exosomes
hsa-mir-26a-2-3p	MIMAT0004681	CCDC149	91050	HITS-CLIP	23824327	Exosomes
hsa-mir-26a-2-3p	MIMAT0004681	ASB16	92591	HITS-CLIP	23824327	Exosomes
hsa-mir-26a-2-3p	MIMAT0004681	SYCE1	93426	CLASH	23622248	Exosomes
hsa-mir-26a-2-3p	MIMAT0004681	ZNF573	126231	HITS-CLIP	23313552	Exosomes
hsa-mir-26a-2-3p	MIMAT0004681	FGFBP3	143282	HITS-CLIP	23824327	Exosomes
hsa-mir-26a-2-3p	MIMAT0004681	PHF13	148479	HITS-CLIP	23824327	Exosomes
hsa-mir-26a-2-3p	MIMAT0004681	UPP2	151531	PAR-CLIP	21572407	Exosomes
hsa-mir-26a-2-3p	MIMAT0004681	ZNF48	197407	HITS-CLIP	23824327	Exosomes
hsa-mir-26a-2-3p	MIMAT0004681	HNRNPA3	220988	HITS-CLIP	19536157	Exosomes
hsa-mir-26a-2-3p	MIMAT0004681	MCOLN2	255231	PAR-CLIP	23446348|21572407	Exosomes
hsa-mir-26a-2-3p	MIMAT0004681	RBM20	282996	HITS-CLIP	23824327	Exosomes
hsa-mir-26a-2-3p	MIMAT0004681	ZNF326	284695	HITS-CLIP	23824327	Exosomes
hsa-mir-26a-2-3p	MIMAT0004681	ZKSCAN2	342357	HITS-CLIP	23824327	Exosomes
hsa-mir-26a-2-3p	MIMAT0004681	LANCL3	347404	HITS-CLIP	23824327	Exosomes
hsa-mir-26a-2-3p	MIMAT0004681	SHISA6	388336	PAR-CLIP	22012620|27292025	Exosomes
hsa-mir-26a-2-3p	MIMAT0004681	IYD	389434	PAR-CLIP	22012620	Exosomes
hsa-mir-26a-2-3p	MIMAT0004681	RPL36A-HNRNPH2	100529097	PAR-CLIP	20371350	Exosomes
hsa-mir-582-3p	MIMAT0004797	ALDH9A1	223	HITS-CLIP//PAR-CLIP	23592263|24398324|23446348|21572407|20371350|27418678	Exosomes
hsa-mir-582-3p	MIMAT0004797	AMD1	262	PAR-CLIP	27292025	Exosomes
hsa-mir-582-3p	MIMAT0004797	ARF3	377	PAR-CLIP	23592263	Exosomes
hsa-mir-582-3p	MIMAT0004797	CEACAM5	1048	HITS-CLIP	23824327	Exosomes
hsa-mir-582-3p	MIMAT0004797	EIF4EBP2	1979	PAR-CLIP	27292025	Exosomes
hsa-mir-582-3p	MIMAT0004797	FER	2241	HITS-CLIP	23824327	Exosomes
hsa-mir-582-3p	MIMAT0004797	B4GALT1	2683	PAR-CLIP	23592263	Exosomes
hsa-mir-582-3p	MIMAT0004797	GRM5	2915	PAR-CLIP	23446348	Exosomes
hsa-mir-582-3p	MIMAT0004797	GRM6	2916	HITS-CLIP//PAR-CLIP	23824327|27292025	Exosomes
hsa-mir-582-3p	MIMAT0004797	KCNC1	3746	qRT-PCR	23295946	Exosomes
hsa-mir-582-3p	MIMAT0004797	MPP2	4355	PAR-CLIP	26701625	Exosomes
hsa-mir-582-3p	MIMAT0004797	MYO1C	4641	PAR-CLIP	23592263|20371350|26701625	Exosomes
hsa-mir-582-3p	MIMAT0004797	PGGT1B	5229	qRT-PCR	23295946	Exosomes
hsa-mir-582-3p	MIMAT0004797	RAB27A	5873	qRT-PCR	23295946	Exosomes
hsa-mir-582-3p	MIMAT0004797	RREB1	6239	PAR-CLIP	23592263|20371350	Exosomes
hsa-mir-582-3p	MIMAT0004797	SCN4B	6330	PAR-CLIP	26701625	Exosomes
hsa-mir-582-3p	MIMAT0004797	SFRP1	6422	Luciferase reporter assay//qRT-PCR//RNA immunopercipitation//TOP/FOP luciferase assay//Western blot	26468775	Exosomes
hsa-mir-582-3p	MIMAT0004797	SSX5	6758	HITS-CLIP	23824327	Exosomes
hsa-mir-582-3p	MIMAT0004797	SURF4	6836	PAR-CLIP	20371350	Exosomes
hsa-mir-582-3p	MIMAT0004797	GAN	8139	HITS-CLIP	23824327	Exosomes
hsa-mir-582-3p	MIMAT0004797	ESS2	8220	PAR-CLIP	26701625	Exosomes
hsa-mir-582-3p	MIMAT0004797	AXIN2	8313	Luciferase reporter assay//qRT-PCR//RNA immunopercipitation//TOP/FOP luciferase assay//Western blot	26468775	Exosomes
hsa-mir-582-3p	MIMAT0004797	STC2	8614	PAR-CLIP	22012620	Exosomes
hsa-mir-582-3p	MIMAT0004797	CPNE3	8895	PAR-CLIP	23592263	Exosomes
hsa-mir-582-3p	MIMAT0004797	RTL8C	8933	PAR-CLIP	27292025	Exosomes
hsa-mir-582-3p	MIMAT0004797	NFS1	9054	PAR-CLIP	26701625	Exosomes
hsa-mir-582-3p	MIMAT0004797	ENTPD4	9583	PAR-CLIP	20371350	Exosomes
hsa-mir-582-3p	MIMAT0004797	CCS	9973	HITS-CLIP//PAR-CLIP	23824327|27292025	Exosomes
hsa-mir-582-3p	MIMAT0004797	TNIP1	10318	HITS-CLIP//PAR-CLIP	23446348|21572407	Exosomes
hsa-mir-582-3p	MIMAT0004797	KRR1	11103	HITS-CLIP	23313552	Exosomes
hsa-mir-582-3p	MIMAT0004797	MED13L	23389	HITS-CLIP	23824327	Exosomes
hsa-mir-582-3p	MIMAT0004797	DKK3	27122	Luciferase reporter assay//qRT-PCR//RNA immunopercipitation//TOP/FOP luciferase assay//Western blot	26468775	Exosomes
hsa-mir-582-3p	MIMAT0004797	SLC25A37	51312	HITS-CLIP	23824327	Exosomes
hsa-mir-582-3p	MIMAT0004797	GNL3L	54552	HITS-CLIP	23824327	Exosomes
hsa-mir-582-3p	MIMAT0004797	WBP1L	54838	PAR-CLIP	22100165	Exosomes
hsa-mir-582-3p	MIMAT0004797	INO80D	54891	PAR-CLIP	22291592	Exosomes
hsa-mir-582-3p	MIMAT0004797	PTCD3	55037	HITS-CLIP	27418678	Exosomes
hsa-mir-582-3p	MIMAT0004797	RBM28	55131	HITS-CLIP	23824327	Exosomes
hsa-mir-582-3p	MIMAT0004797	NCLN	56926	PAR-CLIP	26701625|27292025	Exosomes
hsa-mir-582-3p	MIMAT0004797	FAM160B1	57700	PAR-CLIP	21572407	Exosomes
hsa-mir-582-3p	MIMAT0004797	ARHGEF39	84904	HITS-CLIP	23824327	Exosomes
hsa-mir-582-3p	MIMAT0004797	PRPF38A	84950	HITS-CLIP//PAR-CLIP	23824327|27292025	Exosomes
hsa-mir-582-3p	MIMAT0004797	DIXDC1	85458	qRT-PCR	23295946	Exosomes
hsa-mir-582-3p	MIMAT0004797	SELENOI	85465	HITS-CLIP	23313552	Exosomes
hsa-mir-582-3p	MIMAT0004797	LENG9	94059	HITS-CLIP	23824327	Exosomes
hsa-mir-582-3p	MIMAT0004797	MYL12B	103910	PAR-CLIP	20371350	Exosomes
hsa-mir-582-3p	MIMAT0004797	LRRK2	120892	qRT-PCR	23295946	Exosomes
hsa-mir-582-3p	MIMAT0004797	FSD2	123722	HITS-CLIP	27418678	Exosomes
hsa-mir-582-3p	MIMAT0004797	GRPEL2	134266	PAR-CLIP	20371350	Exosomes
hsa-mir-582-3p	MIMAT0004797	DUSP18	150290	PAR-CLIP	27292025	Exosomes
hsa-mir-582-3p	MIMAT0004797	SLC16A9	220963	PAR-CLIP	21572407	Exosomes
hsa-mir-582-3p	MIMAT0004797	C10orf67	256815	PAR-CLIP	21572407	Exosomes
hsa-mir-582-3p	MIMAT0004797	ARL10	285598	PAR-CLIP	23592263|23446348|22012620|21572407|20371350|26701625|27292025	Exosomes
hsa-mir-582-3p	MIMAT0004797	ZNF716	441234	HITS-CLIP	23824327	Exosomes
hsa-mir-582-3p	MIMAT0004797	SMIM15	643155	HITS-CLIP	23824327	Exosomes
hsa-mir-1305	MIMAT0005893	ADCYAP1	116	HITS-CLIP	23824327	Exosomes
hsa-mir-1305	MIMAT0005893	GRK3	157	HITS-CLIP	23824327|22927820|27418678	Exosomes
hsa-mir-1305	MIMAT0005893	CRISP1	167	HITS-CLIP	23824327|19536157	Exosomes
hsa-mir-1305	MIMAT0005893	JAG1	182	PAR-CLIP	22100165	Exosomes
hsa-mir-1305	MIMAT0005893	XIAP	331	HITS-CLIP	23824327	Exosomes
hsa-mir-1305	MIMAT0005893	APOA1	335	PAR-CLIP	22012620	Exosomes
hsa-mir-1305	MIMAT0005893	ZFHX3	463	PAR-CLIP	21572407	Exosomes
hsa-mir-1305	MIMAT0005893	CALM1	801	PAR-CLIP	23446348|20371350	Exosomes
hsa-mir-1305	MIMAT0005893	COL4A1	1282	HITS-CLIP	23313552	Exosomes
hsa-mir-1305	MIMAT0005893	DARS	1615	HITS-CLIP	23824327	Exosomes
hsa-mir-1305	MIMAT0005893	DLX3	1747	HITS-CLIP	23824327	Exosomes
hsa-mir-1305	MIMAT0005893	EFNA5	1946	HITS-CLIP	23824327	Exosomes
hsa-mir-1305	MIMAT0005893	ELK4	2005	PAR-CLIP	20371350	Exosomes
hsa-mir-1305	MIMAT0005893	EP300	2033	HITS-CLIP	27418678	Exosomes
hsa-mir-1305	MIMAT0005893	FCGR2A	2212	HITS-CLIP	19536157	Exosomes
hsa-mir-1305	MIMAT0005893	FGF2	2247	HITS-CLIP	19536157	Exosomes
hsa-mir-1305	MIMAT0005893	FGF10	2255	HITS-CLIP	23824327	Exosomes
hsa-mir-1305	MIMAT0005893	GFRA1	2674	HITS-CLIP	23824327	Exosomes
hsa-mir-1305	MIMAT0005893	GNA12	2768	HITS-CLIP	23824327|19536157	Exosomes
hsa-mir-1305	MIMAT0005893	GTF2I	2969	HITS-CLIP	23824327	Exosomes
hsa-mir-1305	MIMAT0005893	HMGCS1	3157	PAR-CLIP	23592263	Exosomes
hsa-mir-1305	MIMAT0005893	ID4	3400	PAR-CLIP	20371350	Exosomes
hsa-mir-1305	MIMAT0005893	IGF1	3479	PAR-CLIP	22012620	Exosomes
hsa-mir-1305	MIMAT0005893	TNFRSF9	3604	HITS-CLIP	23824327	Exosomes
hsa-mir-1305	MIMAT0005893	KCNB1	3745	HITS-CLIP	23824327	Exosomes
hsa-mir-1305	MIMAT0005893	KPNA5	3841	HITS-CLIP	19536157	Exosomes
hsa-mir-1305	MIMAT0005893	SMAD6	4091	HITS-CLIP	23824327	Exosomes
hsa-mir-1305	MIMAT0005893	MAGEA12	4111	PAR-CLIP	27292025	Exosomes
hsa-mir-1305	MIMAT0005893	MDM2	4193	PAR-CLIP	20371350	Exosomes
hsa-mir-1305	MIMAT0005893	MYH9	4627	HITS-CLIP	23313552	Exosomes
hsa-mir-1305	MIMAT0005893	NPTX1	4884	HITS-CLIP	23824327	Exosomes
hsa-mir-1305	MIMAT0005893	PAX5	5079	HITS-CLIP	23824327|19536157	Exosomes
hsa-mir-1305	MIMAT0005893	PDCL	5082	HITS-CLIP	23824327	Exosomes
hsa-mir-1305	MIMAT0005893	PKHD1	5314	HITS-CLIP	23824327|27418678	Exosomes
hsa-mir-1305	MIMAT0005893	PPARA	5465	HITS-CLIP	23824327|27418678	Exosomes
hsa-mir-1305	MIMAT0005893	PPP1R2	5504	PAR-CLIP	27292025	Exosomes
hsa-mir-1305	MIMAT0005893	PRKAA1	5562	HITS-CLIP//PAR-CLIP	23446348|22012620|21572407|20371350	Exosomes
hsa-mir-1305	MIMAT0005893	PRKCD	5580	PAR-CLIP	23446348	Exosomes
hsa-mir-1305	MIMAT0005893	MAP2K6	5608	PAR-CLIP	27292025	Exosomes
hsa-mir-1305	MIMAT0005893	PTPN4	5775	PAR-CLIP	24398324|23446348|21572407|20371350|26701625	Exosomes
hsa-mir-1305	MIMAT0005893	RGS2	5997	HITS-CLIP	28735896	Exosomes
hsa-mir-1305	MIMAT0005893	SRSF1	6426	PAR-CLIP	20371350	Exosomes
hsa-mir-1305	MIMAT0005893	SGCD	6444	HITS-CLIP//PAR-CLIP	22012620|23824327|27418678	Exosomes
hsa-mir-1305	MIMAT0005893	SLC8A1	6546	HITS-CLIP	23824327	Exosomes
hsa-mir-1305	MIMAT0005893	SSR3	6747	HITS-CLIP	23824327	Exosomes
hsa-mir-1305	MIMAT0005893	MAP3K7	6885	HITS-CLIP	23824327	Exosomes
hsa-mir-1305	MIMAT0005893	TCF7L2	6934	HITS-CLIP	23824327	Exosomes
hsa-mir-1305	MIMAT0005893	KLF10	7071	HITS-CLIP	23313552	Exosomes
hsa-mir-1305	MIMAT0005893	TUBB2A	7280	PAR-CLIP	20371350	Exosomes
hsa-mir-1305	MIMAT0005893	UBE2H	7328	HITS-CLIP	23313552	Exosomes
hsa-mir-1305	MIMAT0005893	VLDLR	7436	PAR-CLIP	22012620	Exosomes
hsa-mir-1305	MIMAT0005893	ZFX	7543	HITS-CLIP	23824327|27418678	Exosomes
hsa-mir-1305	MIMAT0005893	ZNF24	7572	HITS-CLIP	23824327	Exosomes
hsa-mir-1305	MIMAT0005893	ZNF124	7678	HITS-CLIP	23824327	Exosomes
hsa-mir-1305	MIMAT0005893	ZMYM2	7750	PAR-CLIP	22100165	Exosomes
hsa-mir-1305	MIMAT0005893	ZNF225	7768	HITS-CLIP	23824327	Exosomes
hsa-mir-1305	MIMAT0005893	SLC30A4	7782	HITS-CLIP	23824327	Exosomes
hsa-mir-1305	MIMAT0005893	ZXDA	7789	PAR-CLIP	21572407|20371350	Exosomes
hsa-mir-1305	MIMAT0005893	LUZP1	7798	PAR-CLIP	27292025	Exosomes
hsa-mir-1305	MIMAT0005893	BTG2	7832	PAR-CLIP	24398324	Exosomes
hsa-mir-1305	MIMAT0005893	HIST1H3C	8352	PAR-CLIP	23446348	Exosomes
hsa-mir-1305	MIMAT0005893	AP3B1	8546	HITS-CLIP	19536157	Exosomes
hsa-mir-1305	MIMAT0005893	USP13	8975	HITS-CLIP	23824327	Exosomes
hsa-mir-1305	MIMAT0005893	CDKL2	8999	PAR-CLIP	27292025	Exosomes
hsa-mir-1305	MIMAT0005893	PAPSS2	9060	HITS-CLIP	23824327	Exosomes
hsa-mir-1305	MIMAT0005893	STK17A	9263	PAR-CLIP	22100165	Exosomes
hsa-mir-1305	MIMAT0005893	CRIPT	9419	HITS-CLIP	19536157	Exosomes
hsa-mir-1305	MIMAT0005893	ADAMTS4	9507	HITS-CLIP	23824327	Exosomes
hsa-mir-1305	MIMAT0005893	TLK1	9874	HITS-CLIP	19536157	Exosomes
hsa-mir-1305	MIMAT0005893	COL4A3BP	10087	PAR-CLIP	22012620	Exosomes
hsa-mir-1305	MIMAT0005893	ARPC1B	10095	HITS-CLIP	23824327	Exosomes
hsa-mir-1305	MIMAT0005893	TOB1	10140	PAR-CLIP	22012620|21572407|20371350	Exosomes
hsa-mir-1305	MIMAT0005893	RNF41	10193	HITS-CLIP//PAR-CLIP	21572407|23824327	Exosomes
hsa-mir-1305	MIMAT0005893	TSHZ1	10194	PAR-CLIP	20371350	Exosomes
hsa-mir-1305	MIMAT0005893	ZMPSTE24	10269	PAR-CLIP	27292025	Exosomes
hsa-mir-1305	MIMAT0005893	TRDN	10345	HITS-CLIP	19536157	Exosomes
hsa-mir-1305	MIMAT0005893	KLF2	10365	HITS-CLIP	23824327	Exosomes
hsa-mir-1305	MIMAT0005893	CHERP	10523	PAR-CLIP	20371350	Exosomes
hsa-mir-1305	MIMAT0005893	PAICS	10606	PAR-CLIP	27292025	Exosomes
hsa-mir-1305	MIMAT0005893	NCKAP1	10787	HITS-CLIP	19536157	Exosomes
hsa-mir-1305	MIMAT0005893	CKAP4	10970	HITS-CLIP	27418678	Exosomes
hsa-mir-1305	MIMAT0005893	PAPD7	11044	PAR-CLIP	23446348|22012620|20371350	Exosomes
hsa-mir-1305	MIMAT0005893	DDX52	11056	PAR-CLIP	21572407	Exosomes
hsa-mir-1305	MIMAT0005893	PLA2G16	11145	HITS-CLIP	23824327	Exosomes
hsa-mir-1305	MIMAT0005893	PDCD10	11235	PAR-CLIP	21572407	Exosomes
hsa-mir-1305	MIMAT0005893	ADNP2	22850	HITS-CLIP	23313552	Exosomes
hsa-mir-1305	MIMAT0005893	FNDC3A	22862	PAR-CLIP	24398324|23446348|22012620|21572407|20371350	Exosomes
hsa-mir-1305	MIMAT0005893	FOXJ3	22887	HITS-CLIP	23824327	Exosomes
hsa-mir-1305	MIMAT0005893	IGSF9B	22997	HITS-CLIP	23824327	Exosomes
hsa-mir-1305	MIMAT0005893	KLHDC10	23008	HITS-CLIP	23824327|27418678|28735896	Exosomes
hsa-mir-1305	MIMAT0005893	SAMD4A	23034	HITS-CLIP	23824327|27418678	Exosomes
hsa-mir-1305	MIMAT0005893	CLUAP1	23059	HITS-CLIP	23824327	Exosomes
hsa-mir-1305	MIMAT0005893	EPB41L3	23136	PAR-CLIP	21572407	Exosomes
hsa-mir-1305	MIMAT0005893	FAM208A	23272	HITS-CLIP	19536157	Exosomes
hsa-mir-1305	MIMAT0005893	FRAT2	23401	PAR-CLIP	24398324|21572407|20371350	Exosomes
hsa-mir-1305	MIMAT0005893	NNT	23530	HITS-CLIP	23824327	Exosomes
hsa-mir-1305	MIMAT0005893	TSPAN12	23554	PAR-CLIP	21572407	Exosomes
hsa-mir-1305	MIMAT0005893	MGAT4C	25834	PAR-CLIP	22100165	Exosomes
hsa-mir-1305	MIMAT0005893	PDE7B	27115	HITS-CLIP	23824327	Exosomes
hsa-mir-1305	MIMAT0005893	MORC1	27136	PAR-CLIP	22291592	Exosomes
hsa-mir-1305	MIMAT0005893	PALD1	27143	HITS-CLIP	23824327	Exosomes
hsa-mir-1305	MIMAT0005893	KCNMB4	27345	HITS-CLIP	23824327	Exosomes
hsa-mir-1305	MIMAT0005893	SLC25A24	29957	HITS-CLIP	23824327	Exosomes
hsa-mir-1305	MIMAT0005893	NRBF2	29982	PAR-CLIP	20371350	Exosomes
hsa-mir-1305	MIMAT0005893	SH3KBP1	30011	HITS-CLIP	23824327	Exosomes
hsa-mir-1305	MIMAT0005893	TMED7	51014	PAR-CLIP	22012620|20371350	Exosomes
hsa-mir-1305	MIMAT0005893	IER5	51278	HITS-CLIP	23824327	Exosomes
hsa-mir-1305	MIMAT0005893	COA4	51287	HITS-CLIP	23824327	Exosomes
hsa-mir-1305	MIMAT0005893	RSRC1	51319	PAR-CLIP	21572407	Exosomes
hsa-mir-1305	MIMAT0005893	FAM8A1	51439	HITS-CLIP	23824327	Exosomes
hsa-mir-1305	MIMAT0005893	MRPL50	54534	PAR-CLIP	27292025	Exosomes
hsa-mir-1305	MIMAT0005893	DDIT4	54541	PAR-CLIP	23592263	Exosomes
hsa-mir-1305	MIMAT0005893	RBFOX1	54715	HITS-CLIP	23824327	Exosomes
hsa-mir-1305	MIMAT0005893	ALKBH4	54784	HITS-CLIP	23824327	Exosomes
hsa-mir-1305	MIMAT0005893	KLHL24	54800	HITS-CLIP	19536157	Exosomes
hsa-mir-1305	MIMAT0005893	KLHL28	54813	HITS-CLIP	23824327	Exosomes
hsa-mir-1305	MIMAT0005893	GATAD2A	54815	HITS-CLIP	23824327	Exosomes
hsa-mir-1305	MIMAT0005893	INO80D	54891	HITS-CLIP	23824327	Exosomes
hsa-mir-1305	MIMAT0005893	C1orf56	54964	HITS-CLIP	23824327|27418678	Exosomes
hsa-mir-1305	MIMAT0005893	BSDC1	55108	HITS-CLIP	23824327|27418678	Exosomes
hsa-mir-1305	MIMAT0005893	AGGF1	55109	PAR-CLIP	22100165	Exosomes
hsa-mir-1305	MIMAT0005893	TMEM33	55161	HITS-CLIP	23824327	Exosomes
hsa-mir-1305	MIMAT0005893	MRM3	55178	HITS-CLIP	23824327	Exosomes
hsa-mir-1305	MIMAT0005893	TMEM19	55266	PAR-CLIP	21572407	Exosomes
hsa-mir-1305	MIMAT0005893	VPS50	55610	HITS-CLIP//PAR-CLIP	20371350|23824327|19536157	Exosomes
hsa-mir-1305	MIMAT0005893	DEPDC1	55635	HITS-CLIP//PAR-CLIP	23446348|21572407|20371350	Exosomes
hsa-mir-1305	MIMAT0005893	CTTNBP2NL	55917	PAR-CLIP	21572407	Exosomes
hsa-mir-1305	MIMAT0005893	RCC2	55920	PAR-CLIP	23446348	Exosomes
hsa-mir-1305	MIMAT0005893	LRRC8A	56262	PAR-CLIP	22012620	Exosomes
hsa-mir-1305	MIMAT0005893	PNO1	56902	HITS-CLIP	23824327	Exosomes
hsa-mir-1305	MIMAT0005893	PRDM10	56980	HITS-CLIP	23313552	Exosomes
hsa-mir-1305	MIMAT0005893	RNF150	57484	HITS-CLIP	23824327	Exosomes
hsa-mir-1305	MIMAT0005893	TNRC6C	57690	HITS-CLIP	23824327	Exosomes
hsa-mir-1305	MIMAT0005893	ZNF317	57693	PAR-CLIP	23592263	Exosomes
hsa-mir-1305	MIMAT0005893	GPATCH3	63906	PAR-CLIP	26701625	Exosomes
hsa-mir-1305	MIMAT0005893	FAM217B	63939	PAR-CLIP	21572407	Exosomes
hsa-mir-1305	MIMAT0005893	RRAGC	64121	HITS-CLIP	23824327|27418678	Exosomes
hsa-mir-1305	MIMAT0005893	IKZF5	64376	PAR-CLIP	22012620	Exosomes
hsa-mir-1305	MIMAT0005893	PRRG4	79056	HITS-CLIP	23824327	Exosomes
hsa-mir-1305	MIMAT0005893	RNF128	79589	HITS-CLIP	23824327	Exosomes
hsa-mir-1305	MIMAT0005893	NDNF	79625	PAR-CLIP	22012620	Exosomes
hsa-mir-1305	MIMAT0005893	SH3TC2	79628	HITS-CLIP	19536157	Exosomes
hsa-mir-1305	MIMAT0005893	GTDC1	79712	HITS-CLIP	23824327	Exosomes
hsa-mir-1305	MIMAT0005893	WDR59	79726	HITS-CLIP	23824327	Exosomes
hsa-mir-1305	MIMAT0005893	PCNX2	80003	HITS-CLIP	23824327|23313552|19536157|27418678|28735896	Exosomes
hsa-mir-1305	MIMAT0005893	LRRTM4	80059	PAR-CLIP	22012620|27292025	Exosomes
hsa-mir-1305	MIMAT0005893	CXorf21	80231	HITS-CLIP	23824327	Exosomes
hsa-mir-1305	MIMAT0005893	TET1	80312	HITS-CLIP	23824327	Exosomes
hsa-mir-1305	MIMAT0005893	ASXL3	80816	HITS-CLIP	23824327	Exosomes
hsa-mir-1305	MIMAT0005893	COLEC12	81035	HITS-CLIP	23824327	Exosomes
hsa-mir-1305	MIMAT0005893	PLA2G12A	81579	PAR-CLIP	27292025	Exosomes
hsa-mir-1305	MIMAT0005893	FSD1L	83856	HITS-CLIP	23824327	Exosomes
hsa-mir-1305	MIMAT0005893	TMTC1	83857	HITS-CLIP	23824327	Exosomes
hsa-mir-1305	MIMAT0005893	FAM96A	84191	HITS-CLIP	23313552	Exosomes
hsa-mir-1305	MIMAT0005893	USP48	84196	HITS-CLIP//PAR-CLIP	21572407	Exosomes
hsa-mir-1305	MIMAT0005893	SLC37A3	84255	PAR-CLIP	22012620|20371350	Exosomes
hsa-mir-1305	MIMAT0005893	MSANTD4	84437	PAR-CLIP	23446348	Exosomes
hsa-mir-1305	MIMAT0005893	DCTN5	84516	HITS-CLIP	23824327|19536157	Exosomes
hsa-mir-1305	MIMAT0005893	FAXC	84553	HITS-CLIP	23824327	Exosomes
hsa-mir-1305	MIMAT0005893	TBRG1	84897	PAR-CLIP	23446348	Exosomes
hsa-mir-1305	MIMAT0005893	ARHGEF39	84904	PAR-CLIP	27292025	Exosomes
hsa-mir-1305	MIMAT0005893	ZC3H12C	85463	HITS-CLIP	23824327|23313552|27418678	Exosomes
hsa-mir-1305	MIMAT0005893	TRIM4	89122	PAR-CLIP	22012620|21572407	Exosomes
hsa-mir-1305	MIMAT0005893	MIDN	90007	HITS-CLIP	23824327	Exosomes
hsa-mir-1305	MIMAT0005893	ZNF766	90321	HITS-CLIP	19536157	Exosomes
hsa-mir-1305	MIMAT0005893	LYRM7	90624	HITS-CLIP	23824327|27418678	Exosomes
hsa-mir-1305	MIMAT0005893	COX19	90639	HITS-CLIP	23824327	Exosomes
hsa-mir-1305	MIMAT0005893	DSEL	92126	PAR-CLIP	27292025	Exosomes
hsa-mir-1305	MIMAT0005893	PIGM	93183	PAR-CLIP	22012620	Exosomes
hsa-mir-1305	MIMAT0005893	ZNF689	115509	PAR-CLIP	20371350	Exosomes
hsa-mir-1305	MIMAT0005893	LRRC58	116064	PAR-CLIP	20371350	Exosomes
hsa-mir-1305	MIMAT0005893	ARAP2	116984	HITS-CLIP	23824327	Exosomes
hsa-mir-1305	MIMAT0005893	WHAMM	123720	HITS-CLIP	23824327	Exosomes
hsa-mir-1305	MIMAT0005893	UBR3	130507	HITS-CLIP//PAR-CLIP	21572407	Exosomes
hsa-mir-1305	MIMAT0005893	GALM	130589	HITS-CLIP	23824327	Exosomes
hsa-mir-1305	MIMAT0005893	RIMS4	140730	PAR-CLIP	27292025	Exosomes
hsa-mir-1305	MIMAT0005893	PHF13	148479	HITS-CLIP	23824327	Exosomes
hsa-mir-1305	MIMAT0005893	RC3H1	149041	HITS-CLIP	23824327	Exosomes
hsa-mir-1305	MIMAT0005893	PYHIN1	149628	PAR-CLIP	23446348	Exosomes
hsa-mir-1305	MIMAT0005893	FBXO41	150726	PAR-CLIP	23446348|22012620|20371350|26701625|27292025	Exosomes
hsa-mir-1305	MIMAT0005893	KANSL1L	151050	HITS-CLIP	23824327	Exosomes
hsa-mir-1305	MIMAT0005893	IRX2	153572	HITS-CLIP	23824327|27418678	Exosomes
hsa-mir-1305	MIMAT0005893	CNKSR3	154043	PAR-CLIP	21572407	Exosomes
hsa-mir-1305	MIMAT0005893	TMTC3	160418	PAR-CLIP	23592263	Exosomes
hsa-mir-1305	MIMAT0005893	DGKH	160851	HITS-CLIP//PAR-CLIP	23824327|27292025	Exosomes
hsa-mir-1305	MIMAT0005893	FAM9C	171484	HITS-CLIP	23824327	Exosomes
hsa-mir-1305	MIMAT0005893	LVRN	206338	PAR-CLIP	22012620	Exosomes
hsa-mir-1305	MIMAT0005893	ZNF740	283337	PAR-CLIP	26701625	Exosomes
hsa-mir-1305	MIMAT0005893	ARL10	285598	PAR-CLIP	22012620	Exosomes
hsa-mir-1305	MIMAT0005893	SREK1IP1	285672	PAR-CLIP	23592263	Exosomes
hsa-mir-1305	MIMAT0005893	ZNF678	339500	PAR-CLIP	20371350	Exosomes
hsa-mir-1305	MIMAT0005893	KCNT2	343450	HITS-CLIP	23824327	Exosomes
hsa-mir-1305	MIMAT0005893	TMEM41B	440026	PAR-CLIP	22012620|27292025	Exosomes
hsa-mir-1305	MIMAT0005893	FBXO47	494188	HITS-CLIP	23824327|19536157	Exosomes
hsa-mir-1305	MIMAT0005893	GOLGA6L4	643707	HITS-CLIP	23824327	Exosomes
hsa-let-7a-2-3p	MIMAT0010195	APP	351	PAR-CLIP	21572407	Exosomes
hsa-let-7a-2-3p	MIMAT0010195	BCL2L1	598	PAR-CLIP	26701625	Exosomes
hsa-let-7a-2-3p	MIMAT0010195	CAD	790	PAR-CLIP	23592263	Exosomes
hsa-let-7a-2-3p	MIMAT0010195	CALM2	805	PAR-CLIP	23446348|20371350	Exosomes
hsa-let-7a-2-3p	MIMAT0010195	CCNB1	891	PAR-CLIP	22012620|20371350	Exosomes
hsa-let-7a-2-3p	MIMAT0010195	CKS2	1164	PAR-CLIP	23592263|23446348|20371350|26701625	Exosomes
hsa-let-7a-2-3p	MIMAT0010195	ERN1	2081	PAR-CLIP	27292025	Exosomes
hsa-let-7a-2-3p	MIMAT0010195	FHL2	2274	PAR-CLIP	23592263	Exosomes
hsa-let-7a-2-3p	MIMAT0010195	FYN	2534	HITS-CLIP	23313552	Exosomes
hsa-let-7a-2-3p	MIMAT0010195	GABRB3	2562	PAR-CLIP	22100165	Exosomes
hsa-let-7a-2-3p	MIMAT0010195	GNAT1	2779	HITS-CLIP	23706177	Exosomes
hsa-let-7a-2-3p	MIMAT0010195	HMGB1	3146	PAR-CLIP	26701625	Exosomes
hsa-let-7a-2-3p	MIMAT0010195	HMGB2	3148	PAR-CLIP	23592263|20371350	Exosomes
hsa-let-7a-2-3p	MIMAT0010195	IGF1R	3480	PAR-CLIP	21572407	Exosomes
hsa-let-7a-2-3p	MIMAT0010195	INCENP	3619	PAR-CLIP	21572407|20371350	Exosomes
hsa-let-7a-2-3p	MIMAT0010195	JAG2	3714	HITS-CLIP	23824327	Exosomes
hsa-let-7a-2-3p	MIMAT0010195	KCNB1	3745	HITS-CLIP	23824327	Exosomes
hsa-let-7a-2-3p	MIMAT0010195	KPNA2	3838	PAR-CLIP	23592263|24398324|22012620|21572407|20371350	Exosomes
hsa-let-7a-2-3p	MIMAT0010195	MT2A	4502	PAR-CLIP	23592263	Exosomes
hsa-let-7a-2-3p	MIMAT0010195	MYO10	4651	PAR-CLIP	22012620|21572407	Exosomes
hsa-let-7a-2-3p	MIMAT0010195	NCL	4691	PAR-CLIP	21572407|20371350	Exosomes
hsa-let-7a-2-3p	MIMAT0010195	NDUFS1	4719	HITS-CLIP	23824327	Exosomes
hsa-let-7a-2-3p	MIMAT0010195	NFIX	4784	PAR-CLIP	27292025	Exosomes
hsa-let-7a-2-3p	MIMAT0010195	OLR1	4973	HITS-CLIP	23706177	Exosomes
hsa-let-7a-2-3p	MIMAT0010195	POU2F1	5451	PAR-CLIP	20371350	Exosomes
hsa-let-7a-2-3p	MIMAT0010195	PTPRF	5792	HITS-CLIP	23824327	Exosomes
hsa-let-7a-2-3p	MIMAT0010195	RAB5C	5878	PAR-CLIP	23592263|23446348|21572407|20371350|26701625	Exosomes
hsa-let-7a-2-3p	MIMAT0010195	RAD23B	5887	PAR-CLIP	22012620	Exosomes
hsa-let-7a-2-3p	MIMAT0010195	RPS3	6188	PAR-CLIP	21572407	Exosomes
hsa-let-7a-2-3p	MIMAT0010195	TRA2B	6434	PAR-CLIP	20371350	Exosomes
hsa-let-7a-2-3p	MIMAT0010195	SKIL	6498	PAR-CLIP	24398324	Exosomes
hsa-let-7a-2-3p	MIMAT0010195	SNRPB	6628	PAR-CLIP	23446348|20371350	Exosomes
hsa-let-7a-2-3p	MIMAT0010195	VEZF1	7716	PAR-CLIP	21572407	Exosomes
hsa-let-7a-2-3p	MIMAT0010195	PTP4A1	7803	PAR-CLIP	21572407	Exosomes
hsa-let-7a-2-3p	MIMAT0010195	HMGA2	8091	HITS-CLIP//PAR-CLIP	23446348|20371350|21572407|26701625	Exosomes
hsa-let-7a-2-3p	MIMAT0010195	ARID1A	8289	PAR-CLIP	20371350|26701625	Exosomes
hsa-let-7a-2-3p	MIMAT0010195	SMARCA5	8467	PAR-CLIP	20371350|26701625	Exosomes
hsa-let-7a-2-3p	MIMAT0010195	HAT1	8520	PAR-CLIP	23592263	Exosomes
hsa-let-7a-2-3p	MIMAT0010195	PIAS1	8554	HITS-CLIP	23824327|21572407	Exosomes
hsa-let-7a-2-3p	MIMAT0010195	KLF7	8609	HITS-CLIP	27418678	Exosomes
hsa-let-7a-2-3p	MIMAT0010195	MAP7	9053	PAR-CLIP	24398324|23446348|22012620|20371350	Exosomes
hsa-let-7a-2-3p	MIMAT0010195	SMC3	9126	PAR-CLIP	22100165	Exosomes
hsa-let-7a-2-3p	MIMAT0010195	SCAMP1	9522	PAR-CLIP	23592263	Exosomes
hsa-let-7a-2-3p	MIMAT0010195	STARD8	9754	PAR-CLIP	21572407	Exosomes
hsa-let-7a-2-3p	MIMAT0010195	DAZAP2	9802	PAR-CLIP	26701625|27292025	Exosomes
hsa-let-7a-2-3p	MIMAT0010195	TSC22D2	9819	HITS-CLIP	27418678	Exosomes
hsa-let-7a-2-3p	MIMAT0010195	HMGXB4	10042	PAR-CLIP	23446348|20371350	Exosomes
hsa-let-7a-2-3p	MIMAT0010195	SCAMP2	10066	PAR-CLIP	21572407	Exosomes
hsa-let-7a-2-3p	MIMAT0010195	ABI2	10152	PAR-CLIP	21572407	Exosomes
hsa-let-7a-2-3p	MIMAT0010195	LHFPL6	10186	HITS-CLIP	23824327|23313552|27418678	Exosomes
hsa-let-7a-2-3p	MIMAT0010195	PCGF3	10336	PAR-CLIP	23592263	Exosomes
hsa-let-7a-2-3p	MIMAT0010195	CITED2	10370	PAR-CLIP	21572407	Exosomes
hsa-let-7a-2-3p	MIMAT0010195	DLC1	10395	PAR-CLIP	20371350	Exosomes
hsa-let-7a-2-3p	MIMAT0010195	ANP32B	10541	PAR-CLIP	23446348|20371350	Exosomes
hsa-let-7a-2-3p	MIMAT0010195	KAT7	11143	PAR-CLIP	23592263	Exosomes
hsa-let-7a-2-3p	MIMAT0010195	FNDC3A	22862	PAR-CLIP	23592263	Exosomes
hsa-let-7a-2-3p	MIMAT0010195	PRRC2C	23215	PAR-CLIP	27292025	Exosomes
hsa-let-7a-2-3p	MIMAT0010195	SEL1L3	23231	HITS-CLIP	23824327|23313552	Exosomes
hsa-let-7a-2-3p	MIMAT0010195	CLUH	23277	PAR-CLIP	26701625	Exosomes
hsa-let-7a-2-3p	MIMAT0010195	SLC44A1	23446	HITS-CLIP	27418678	Exosomes
hsa-let-7a-2-3p	MIMAT0010195	CES3	23491	PAR-CLIP	23592263	Exosomes
hsa-let-7a-2-3p	MIMAT0010195	CADM1	23705	PAR-CLIP	20371350	Exosomes
hsa-let-7a-2-3p	MIMAT0010195	RTL8A	26071	PAR-CLIP	23592263|23446348	Exosomes
hsa-let-7a-2-3p	MIMAT0010195	ABHD12	26090	PAR-CLIP	27292025	Exosomes
hsa-let-7a-2-3p	MIMAT0010195	FBXL3	26224	PAR-CLIP	23446348	Exosomes
hsa-let-7a-2-3p	MIMAT0010195	WAC	51322	HITS-CLIP	23313552	Exosomes
hsa-let-7a-2-3p	MIMAT0010195	ZNF117	51351	HITS-CLIP	23313552	Exosomes
hsa-let-7a-2-3p	MIMAT0010195	ZNF107	51427	HITS-CLIP	23313552	Exosomes
hsa-let-7a-2-3p	MIMAT0010195	RBM27	54439	PAR-CLIP	23592263|21572407	Exosomes
hsa-let-7a-2-3p	MIMAT0010195	MRPS21	54460	PAR-CLIP	23592263|27292025	Exosomes
hsa-let-7a-2-3p	MIMAT0010195	ZCCHC2	54877	PAR-CLIP	23446348|21572407	Exosomes
hsa-let-7a-2-3p	MIMAT0010195	FKBP14	55033	PAR-CLIP	23446348|26701625|27292025	Exosomes
hsa-let-7a-2-3p	MIMAT0010195	RBM23	55147	PAR-CLIP	20371350	Exosomes
hsa-let-7a-2-3p	MIMAT0010195	AGPAT5	55326	PAR-CLIP	23592263	Exosomes
hsa-let-7a-2-3p	MIMAT0010195	ZMIZ1	57178	HITS-CLIP	23313552	Exosomes
hsa-let-7a-2-3p	MIMAT0010195	LYRM2	57226	HITS-CLIP	23824327	Exosomes
hsa-let-7a-2-3p	MIMAT0010195	USP28	57646	HITS-CLIP	27418678	Exosomes
hsa-let-7a-2-3p	MIMAT0010195	BACH2	60468	HITS-CLIP	21572407	Exosomes
hsa-let-7a-2-3p	MIMAT0010195	MANBAL	63905	PAR-CLIP	23592263	Exosomes
hsa-let-7a-2-3p	MIMAT0010195	RAPH1	65059	HITS-CLIP	19536157	Exosomes
hsa-let-7a-2-3p	MIMAT0010195	ZFYVE21	79038	PAR-CLIP	23446348	Exosomes
hsa-let-7a-2-3p	MIMAT0010195	KLHL15	80311	PAR-CLIP	21572407|20371350	Exosomes
hsa-let-7a-2-3p	MIMAT0010195	URM1	81605	PAR-CLIP	23592263	Exosomes
hsa-let-7a-2-3p	MIMAT0010195	LMNB2	84823	PAR-CLIP	21572407|20371350	Exosomes
hsa-let-7a-2-3p	MIMAT0010195	USMG5	84833	PAR-CLIP	21572407	Exosomes
hsa-let-7a-2-3p	MIMAT0010195	UBASH3B	84959	PAR-CLIP	23592263	Exosomes
hsa-let-7a-2-3p	MIMAT0010195	DOCK7	85440	PAR-CLIP	20371350	Exosomes
hsa-let-7a-2-3p	MIMAT0010195	TP53INP1	94241	PAR-CLIP	22100165	Exosomes
hsa-let-7a-2-3p	MIMAT0010195	TOP1MT	116447	PAR-CLIP	22012620	Exosomes
hsa-let-7a-2-3p	MIMAT0010195	RAB3IP	117177	HITS-CLIP	23824327	Exosomes
hsa-let-7a-2-3p	MIMAT0010195	ACSM2A	123876	HITS-CLIP	27418678	Exosomes
hsa-let-7a-2-3p	MIMAT0010195	DENND5B	160518	HITS-CLIP	23824327	Exosomes
hsa-let-7a-2-3p	MIMAT0010195	TMEM136	219902	HITS-CLIP	23313552	Exosomes
hsa-let-7a-2-3p	MIMAT0010195	EPHX4	253152	HITS-CLIP	23824327	Exosomes
hsa-let-7a-2-3p	MIMAT0010195	TMPRSS12	283471	PAR-CLIP	22012620	Exosomes
hsa-let-7a-2-3p	MIMAT0010195	C17orf58	284018	PAR-CLIP	20371350	Exosomes
hsa-let-7a-2-3p	MIMAT0010195	ARL10	285598	PAR-CLIP	23592263	Exosomes
hsa-let-7a-2-3p	MIMAT0010195	ACSM2B	348158	HITS-CLIP	23824327|23313552|27418678	Exosomes
hsa-let-7a-2-3p	MIMAT0010195	GPR141	353345	PAR-CLIP	20371350	Exosomes
hsa-let-7a-2-3p	MIMAT0010195	ZNF704	619279	PAR-CLIP	26701625	Exosomes
hsa-let-7a-2-3p	MIMAT0010195	ZNF286B	729288	HITS-CLIP	27418678	Exosomes
hsa-let-7a-2-3p	MIMAT0010195	C16orf52	730094	HITS-CLIP	23824327	Exosomes
hsa-mir-3679-5p	MIMAT0018104	ATP5C1	509	PAR-CLIP	22100165	Exosomes
hsa-mir-3679-5p	MIMAT0018104	CALU	813	PAR-CLIP	20371350	Exosomes
hsa-mir-3679-5p	MIMAT0018104	CDKN1B	1027	PAR-CLIP	23446348	Exosomes
hsa-mir-3679-5p	MIMAT0018104	CSNK2A1	1457	PAR-CLIP	22012620	Exosomes
hsa-mir-3679-5p	MIMAT0018104	DDT	1652	PAR-CLIP	23592263	Exosomes
hsa-mir-3679-5p	MIMAT0018104	DDX3X	1654	PAR-CLIP	23592263|22012620	Exosomes
hsa-mir-3679-5p	MIMAT0018104	EPHA2	1969	PAR-CLIP	23592263|26701625	Exosomes
hsa-mir-3679-5p	MIMAT0018104	GRIN2A	2903	PAR-CLIP	23592263	Exosomes
hsa-mir-3679-5p	MIMAT0018104	MAT2A	4144	PAR-CLIP	23592263	Exosomes
hsa-mir-3679-5p	MIMAT0018104	DNAJB9	4189	PAR-CLIP	24398324|21572407|20371350	Exosomes
hsa-mir-3679-5p	MIMAT0018104	MKI67	4288	PAR-CLIP	20371350	Exosomes
hsa-mir-3679-5p	MIMAT0018104	NTSR1	4923	PAR-CLIP	26701625	Exosomes
hsa-mir-3679-5p	MIMAT0018104	NUCB2	4925	PAR-CLIP	23592263	Exosomes
hsa-mir-3679-5p	MIMAT0018104	PIN1	5300	PAR-CLIP	23592263	Exosomes
hsa-mir-3679-5p	MIMAT0018104	PNN	5411	PAR-CLIP	22012620	Exosomes
hsa-mir-3679-5p	MIMAT0018104	POU2F1	5451	PAR-CLIP	22012620	Exosomes
hsa-mir-3679-5p	MIMAT0018104	PPP2R2A	5520	PAR-CLIP	20371350	Exosomes
hsa-mir-3679-5p	MIMAT0018104	TPM1	7168	HITS-CLIP	23313552	Exosomes
hsa-mir-3679-5p	MIMAT0018104	TSG101	7251	PAR-CLIP	23592263|21572407	Exosomes
hsa-mir-3679-5p	MIMAT0018104	TWIST1	7291	PAR-CLIP	23592263	Exosomes
hsa-mir-3679-5p	MIMAT0018104	KDM6A	7403	PAR-CLIP	22100165	Exosomes
hsa-mir-3679-5p	MIMAT0018104	ADAM12	8038	HITS-CLIP	27418678	Exosomes
hsa-mir-3679-5p	MIMAT0018104	DENR	8562	HITS-CLIP	23313552	Exosomes
hsa-mir-3679-5p	MIMAT0018104	STC2	8614	PAR-CLIP	23592263	Exosomes
hsa-mir-3679-5p	MIMAT0018104	GRAP2	9402	PAR-CLIP	23592263	Exosomes
hsa-mir-3679-5p	MIMAT0018104	KIAA0100	9703	PAR-CLIP	26701625	Exosomes
hsa-mir-3679-5p	MIMAT0018104	SLC23A1	9963	PAR-CLIP	22291592	Exosomes
hsa-mir-3679-5p	MIMAT0018104	MED13	9969	PAR-CLIP	22012620	Exosomes
hsa-mir-3679-5p	MIMAT0018104	IFITM3	10410	PAR-CLIP	27292025	Exosomes
hsa-mir-3679-5p	MIMAT0018104	SYNCRIP	10492	PAR-CLIP	22100165	Exosomes
hsa-mir-3679-5p	MIMAT0018104	ZNF460	10794	PAR-CLIP	20371350	Exosomes
hsa-mir-3679-5p	MIMAT0018104	MRAS	22808	PAR-CLIP	27292025	Exosomes
hsa-mir-3679-5p	MIMAT0018104	HSPA4L	22824	PAR-CLIP	21572407	Exosomes
hsa-mir-3679-5p	MIMAT0018104	PLEKHA6	22874	HITS-CLIP//PAR-CLIP	23824327|23706177|26701625|27418678	Exosomes
hsa-mir-3679-5p	MIMAT0018104	HIC2	23119	PAR-CLIP	26701625	Exosomes
hsa-mir-3679-5p	MIMAT0018104	GAPVD1	26130	PAR-CLIP	27292025	Exosomes
hsa-mir-3679-5p	MIMAT0018104	KCNMB4	27345	HITS-CLIP	23824327	Exosomes
hsa-mir-3679-5p	MIMAT0018104	TOR1B	27348	PAR-CLIP	23592263	Exosomes
hsa-mir-3679-5p	MIMAT0018104	C16orf72	29035	PAR-CLIP	23592263|24398324|21572407	Exosomes
hsa-mir-3679-5p	MIMAT0018104	TMOD3	29766	PAR-CLIP	23592263	Exosomes
hsa-mir-3679-5p	MIMAT0018104	TMED7	51014	PAR-CLIP	23446348|20371350|27292025	Exosomes
hsa-mir-3679-5p	MIMAT0018104	ZNF117	51351	PAR-CLIP	23446348	Exosomes
hsa-mir-3679-5p	MIMAT0018104	GET4	51608	HITS-CLIP	23313552	Exosomes
hsa-mir-3679-5p	MIMAT0018104	C1orf109	54955	PAR-CLIP	22100165	Exosomes
hsa-mir-3679-5p	MIMAT0018104	PDPR	55066	PAR-CLIP	23592263	Exosomes
hsa-mir-3679-5p	MIMAT0018104	MIS18BP1	55320	HITS-CLIP//PAR-CLIP	21572407	Exosomes
hsa-mir-3679-5p	MIMAT0018104	ANKRD50	57182	PAR-CLIP	23592263	Exosomes
hsa-mir-3679-5p	MIMAT0018104	UBL5	59286	PAR-CLIP	26701625|27292025	Exosomes
hsa-mir-3679-5p	MIMAT0018104	C8orf33	65265	PAR-CLIP	21572407	Exosomes
hsa-mir-3679-5p	MIMAT0018104	ZNF426	79088	PAR-CLIP	23592263	Exosomes
hsa-mir-3679-5p	MIMAT0018104	KLHL36	79786	PAR-CLIP	26701625	Exosomes
hsa-mir-3679-5p	MIMAT0018104	PIP4K2C	79837	PAR-CLIP	26701625	Exosomes
hsa-mir-3679-5p	MIMAT0018104	CYGB	114757	PAR-CLIP	22012620	Exosomes
hsa-mir-3679-5p	MIMAT0018104	FAM109B	150368	HITS-CLIP	23824327	Exosomes
hsa-mir-3679-5p	MIMAT0018104	PPP1R1C	151242	PAR-CLIP	22291592	Exosomes
hsa-mir-3679-5p	MIMAT0018104	GPR180	160897	PAR-CLIP	22012620	Exosomes
hsa-mir-3679-5p	MIMAT0018104	TXLNA	200081	PAR-CLIP	23592263|21572407	Exosomes
hsa-mir-3679-5p	MIMAT0018104	ZSCAN25	221785	PAR-CLIP	26701625	Exosomes
hsa-mir-3679-5p	MIMAT0018104	SLCO4C1	353189	PAR-CLIP	22100165	Exosomes
hsa-mir-3679-5p	MIMAT0018104	ZNF322P1	387328	PAR-CLIP	20371350	Exosomes
hsa-mir-3679-5p	MIMAT0018104	FSIP2	401024	PAR-CLIP	22012620	Exosomes
hsa-mir-3679-5p	MIMAT0018104	POTEG	404785	PAR-CLIP	26701625|27292025	Exosomes
hsa-mir-3679-5p	MIMAT0018104	POTEM	641455	PAR-CLIP	26701625|27292025	Exosomes
hsa-mir-197-5p	MIMAT0022691	APP	351	HITS-CLIP	23313552	Exosomes
hsa-mir-197-5p	MIMAT0022691	BBS1	582	HITS-CLIP	23824327	Exosomes
hsa-mir-197-5p	MIMAT0022691	BCL2L1	598	PAR-CLIP	26701625	Exosomes
hsa-mir-197-5p	MIMAT0022691	BCL3	602	PAR-CLIP	23592263|26701625	Exosomes
hsa-mir-197-5p	MIMAT0022691	CD44	960	PAR-CLIP	26701625	Exosomes
hsa-mir-197-5p	MIMAT0022691	GNL1	2794	PAR-CLIP	23592263	Exosomes
hsa-mir-197-5p	MIMAT0022691	HOXA7	3204	PAR-CLIP	26701625	Exosomes
hsa-mir-197-5p	MIMAT0022691	IGFBP5	3488	Luciferase reporter assay//qRT-PCR//Western blot	25990270	Exosomes
hsa-mir-197-5p	MIMAT0022691	JARID2	3720	HITS-CLIP	23313552	Exosomes
hsa-mir-197-5p	MIMAT0022691	LDLR	3949	PAR-CLIP	27292025	Exosomes
hsa-mir-197-5p	MIMAT0022691	MDFI	4188	PAR-CLIP	26701625	Exosomes
hsa-mir-197-5p	MIMAT0022691	NDUFA2	4695	PAR-CLIP	23592263	Exosomes
hsa-mir-197-5p	MIMAT0022691	NFIC	4782	PAR-CLIP	26701625	Exosomes
hsa-mir-197-5p	MIMAT0022691	NONO	4841	PAR-CLIP	22012620|26701625	Exosomes
hsa-mir-197-5p	MIMAT0022691	NPR1	4881	HITS-CLIP	23824327	Exosomes
hsa-mir-197-5p	MIMAT0022691	PTPN9	5780	PAR-CLIP	26701625	Exosomes
hsa-mir-197-5p	MIMAT0022691	SET	6418	PAR-CLIP	23592263	Exosomes
hsa-mir-197-5p	MIMAT0022691	MLX	6945	PAR-CLIP	26701625	Exosomes
hsa-mir-197-5p	MIMAT0022691	PPP1R11	6992	PAR-CLIP	23592263	Exosomes
hsa-mir-197-5p	MIMAT0022691	TK1	7083	PAR-CLIP	26701625	Exosomes
hsa-mir-197-5p	MIMAT0022691	TLN1	7094	PAR-CLIP	27292025	Exosomes
hsa-mir-197-5p	MIMAT0022691	TNFAIP1	7126	PAR-CLIP	23592263	Exosomes
hsa-mir-197-5p	MIMAT0022691	TPM3	7170	PAR-CLIP	26701625	Exosomes
hsa-mir-197-5p	MIMAT0022691	BTG2	7832	PAR-CLIP	23592263|24398324|21572407|26701625|27292025	Exosomes
hsa-mir-197-5p	MIMAT0022691	CSRP3	8048	PAR-CLIP	20371350	Exosomes
hsa-mir-197-5p	MIMAT0022691	PEA15	8682	PAR-CLIP	26701625	Exosomes
hsa-mir-197-5p	MIMAT0022691	HRK	8739	PAR-CLIP	23592263	Exosomes
hsa-mir-197-5p	MIMAT0022691	BCL10	8915	HITS-CLIP	23824327	Exosomes
hsa-mir-197-5p	MIMAT0022691	MICAL2	9645	PAR-CLIP	27292025	Exosomes
hsa-mir-197-5p	MIMAT0022691	BZW1	9689	PAR-CLIP	23592263|24398324|23446348|22012620|21572407|20371350	Exosomes
hsa-mir-197-5p	MIMAT0022691	FEM1B	10116	PAR-CLIP	23446348	Exosomes
hsa-mir-197-5p	MIMAT0022691	ARIH2	10425	PAR-CLIP	23592263	Exosomes
hsa-mir-197-5p	MIMAT0022691	HHLA3	11147	PAR-CLIP	22012620	Exosomes
hsa-mir-197-5p	MIMAT0022691	MGAT4A	11320	PAR-CLIP	23446348	Exosomes
hsa-mir-197-5p	MIMAT0022691	ADGRL1	22859	PAR-CLIP	26701625	Exosomes
hsa-mir-197-5p	MIMAT0022691	ICOSLG	23308	PAR-CLIP	26701625	Exosomes
hsa-mir-197-5p	MIMAT0022691	AHCYL2	23382	PAR-CLIP	23592263	Exosomes
hsa-mir-197-5p	MIMAT0022691	HAAO	23498	PAR-CLIP	23592263	Exosomes
hsa-mir-197-5p	MIMAT0022691	NDUFAF3	25915	PAR-CLIP	27292025	Exosomes
hsa-mir-197-5p	MIMAT0022691	TNPO2	30000	PAR-CLIP	23592263	Exosomes
hsa-mir-197-5p	MIMAT0022691	UBE2Q1	55585	PAR-CLIP	23592263|27292025	Exosomes
hsa-mir-197-5p	MIMAT0022691	VPS50	55610	PAR-CLIP	22100165	Exosomes
hsa-mir-197-5p	MIMAT0022691	SAR1A	56681	PAR-CLIP	21572407	Exosomes
hsa-mir-197-5p	MIMAT0022691	PLEKHG5	57449	PAR-CLIP	26701625	Exosomes
hsa-mir-197-5p	MIMAT0022691	NUFIP2	57532	PAR-CLIP	20371350	Exosomes
hsa-mir-197-5p	MIMAT0022691	TAOK1	57551	PAR-CLIP	23592263|23446348|21572407	Exosomes
hsa-mir-197-5p	MIMAT0022691	FAM217B	63939	PAR-CLIP	23592263	Exosomes
hsa-mir-197-5p	MIMAT0022691	PRRG4	79056	PAR-CLIP	21572407	Exosomes
hsa-mir-197-5p	MIMAT0022691	DCAF10	79269	PAR-CLIP	20371350	Exosomes
hsa-mir-197-5p	MIMAT0022691	LIMD2	80774	PAR-CLIP	23592263	Exosomes
hsa-mir-197-5p	MIMAT0022691	ISCA1	81689	PAR-CLIP	23592263	Exosomes
hsa-mir-197-5p	MIMAT0022691	KCTD10	83892	PAR-CLIP	24398324|26701625	Exosomes
hsa-mir-197-5p	MIMAT0022691	PHYKPL	85007	PAR-CLIP	23592263	Exosomes
hsa-mir-197-5p	MIMAT0022691	BTF3L4	91408	PAR-CLIP	23592263	Exosomes
hsa-mir-197-5p	MIMAT0022691	IGSF8	93185	PAR-CLIP	27292025	Exosomes
hsa-mir-197-5p	MIMAT0022691	VPS26B	112936	PAR-CLIP	26701625	Exosomes
hsa-mir-197-5p	MIMAT0022691	NACC1	112939	PAR-CLIP	26701625|27292025	Exosomes
hsa-mir-197-5p	MIMAT0022691	ZNF689	115509	PAR-CLIP	20371350	Exosomes
hsa-mir-197-5p	MIMAT0022691	LETM2	137994	HITS-CLIP	23824327	Exosomes
hsa-mir-197-5p	MIMAT0022691	DAB2IP	153090	PAR-CLIP	26701625	Exosomes
hsa-mir-197-5p	MIMAT0022691	IFNLR1	163702	PAR-CLIP	23592263	Exosomes
hsa-mir-197-5p	MIMAT0022691	UBXN2A	165324	PAR-CLIP	21572407	Exosomes
hsa-mir-197-5p	MIMAT0022691	ZNRF2	223082	PAR-CLIP	23446348	Exosomes
hsa-mir-197-5p	MIMAT0022691	NUDT8	254552	PAR-CLIP	26701625	Exosomes
hsa-mir-197-5p	MIMAT0022691	MTRNR2L7	100288485	PAR-CLIP	22012620|21572407|20371350	Exosomes
hsa-mir-197-5p	MIMAT0022691	MTRNR2L3	100462983	PAR-CLIP	22012620|20371350	Exosomes
hsa-mir-197-5p	MIMAT0022691	MTRNR2L10	100463488	PAR-CLIP	22012620|20371350	Exosomes
hsa-mir-197-5p	MIMAT0022691	MTRNR2L11	100463489	PAR-CLIP	22012620|21572407|20371350	Exosomes

## Sheet: GO_BP
GO_BP
	Hits	P-val	Adj p-val
regulation of catabolic process	50	0.0000049	0.00049
gland development	30	0.0000204	0.00102
tissue morphogenesis	45	0.0000572	0.00128
negative regulation of biosynthetic process	82	0.0000623	0.00128
tube development	41	0.0000806	0.00128
morphogenesis of an epithelium	37	0.000084	0.00128
negative regulation of cellular biosynthetic process	80	0.000102	0.00128
regulation of cell-cell adhesion	12	0.000106	0.00128
negative regulation of nucleobase-containing compound metabolic process	75	0.000115	0.00128
negative regulation of RNA metabolic process	69	0.000137	0.00137
embryo development	72	0.000152	0.00138
regulation of DNA binding	11	0.000189	0.00153
organ morphogenesis	65	0.000226	0.00153
tube morphogenesis	30	0.000241	0.00153
negative regulation of cell proliferation	44	0.000242	0.00153
protein stabilization	11	0.000245	0.00153
negative regulation of cellular metabolic process	100	0.000339	0.00191
skeletal muscle tissue development	20	0.000343	0.00191
negative regulation of programmed cell death	49	0.000429	0.00226
negative regulation of apoptotic process	48	0.000525	0.0025
brain development	48	0.000525	0.0025
positive regulation of epithelial cell proliferation	41	0.000649	0.00271
negative regulation of transcription, DNA-dependent	14	0.000663	0.00271
negative regulation of cellular component organization	64	0.000677	0.00271
striated muscle tissue development	64	0.000677	0.00271
regulation of hydrolase activity	30	0.000707	0.00271
positive regulation of hydrolase activity	29	0.000733	0.00271
negative regulation of signal transduction	56	0.000839	0.003
regulation of cell adhesion	37	0.000898	0.00308
negative regulation of metabolic process	53	0.000924	0.00308
male gonad development	25	0.000985	0.00318
muscle cell differentiation	105	0.00105	0.00321
positive regulation of cell cycle	13	0.00107	0.00321
negative regulation of protein metabolic process	29	0.00109	0.00321
positive regulation of DNA binding	13	0.00116	0.00322
muscle organ development	39	0.00116	0.00322
regulation of protein kinase activity	6	0.00128	0.00346
negative regulation of response to stimulus	30	0.00156	0.00411
negative regulation of cellular protein metabolic process	47	0.00166	0.00426
negative regulation of cell migration	61	0.00176	0.00433
regulation of anatomical structure morphogenesis	34	0.0018	0.00433
positive regulation of binding	14	0.00182	0.00433
neurogenesis	47	0.00186	0.00433
androgen receptor signaling pathway	10	0.00206	0.00468
embryonic morphogenesis	82	0.00212	0.00471
regulation of protein phosphorylation	9	0.00225	0.00489
regulation of DNA metabolic process	40	0.00243	0.00517
regulation of Ras protein signal transduction	61	0.00282	0.00588
cell development	20	0.00301	0.00604
positive regulation of cell adhesion	24	0.00302	0.00604
regulation of kinase activity	103	0.00323	0.00624
nuclear transport	13	0.00333	0.00624
regulation of binding	48	0.00339	0.00624
regulation of MAP kinase activity	29	0.00341	0.00624
regulation of protein stability	17	0.00343	0.00624
regulation of transferase activity	22	0.00358	0.00639
protein folding	12	0.00375	0.00658
heart development	49	0.00393	0.00672
regulation of Rho GTPase activity	20	0.00401	0.00672
cell proliferation	34	0.00403	0.00672
regulation of phosphorylation	11	0.00417	0.00684
negative regulation of phosphorylation	105	0.00429	0.00692
positive regulation of MAP kinase activity	64	0.00444	0.00705
nucleocytoplasmic transport	20	0.00504	0.00788
nuclear import	17	0.00521	0.00802
central nervous system development	28	0.00556	0.00842
regulation of cell shape	19	0.00572	0.00854
vasculature development	49	0.00581	0.00854
negative regulation of cell differentiation	11	0.00602	0.00872
negative regulation of developmental process	42	0.00624	0.00891
intracellular receptor mediated signaling pathway	36	0.00651	0.00912
cell-cell junction organization	43	0.00671	0.00912
negative regulation of hydrolase activity	21	0.00679	0.00912
positive regulation of phosphorylation	16	0.0068	0.00912
regulation of cell morphogenesis	20	0.00684	0.00912
nervous system development	44	0.00736	0.00956
developmental growth	24	0.00749	0.00956
positive regulation of transcription from RNA polymerase II promoter	117	0.00749	0.00956
regulation of cell migration	22	0.00755	0.00956
generation of neurons	49	0.0084	0.0105
regulation of protein modification process	31	0.00851	0.0105
Notch signaling pathway	74	0.0087	0.0106
regulation of Rho protein signal transduction	71	0.00956	0.0115
positive regulation of RNA metabolic process	15	0.00982	0.0115
protein import into nucleus	15	0.00982	0.0115
positive regulation of phosphate metabolic process	75	0.0101	0.0115
regulation of neurogenesis	18	0.0101	0.0115
angiogenesis	48	0.0102	0.0115
response to toxin	30	0.0104	0.0115
regionalization	29	0.0105	0.0115
regulation of MAPK cascade	12	0.0105	0.0115
myoblast differentiation	25	0.0106	0.0115
cell migration	36	0.0109	0.0117
positive regulation of developmental process	6	0.011	0.0117
positive regulation of protein phosphorylation	61	0.0113	0.0119
regulation of cellular protein metabolic process	49	0.0122	0.0127
epidermal growth factor receptor signaling pathway	42	0.0127	0.0131
positive regulation of transferase activity	85	0.0134	0.0135

## Sheet: KEGG
	Hits	P-val	Adj p-val
Prostate cancer	15	0.0000114	0.00114
Pathways in cancer	28	0.00066	0.033
Tight junction	14	0.0013	0.0395
Adherens junction	10	0.00158	0.0395
Glioma	9	0.00334	0.0668
Melanoma	9	0.00455	0.0713
Sulfur relay system	3	0.005	0.0713
Hypertrophic cardiomyopathy (HCM)	5	0.0057	0.0713
Alzheimer's disease	7	0.00788	0.0815
Wnt signaling pathway	14	0.00815	0.0815
Endometrial cancer	6	0.0169	0.144
Long-term potentiation	8	0.0173	0.144
Colorectal cancer	6	0.0276	0.201
Epstein-Barr virus infection	9	0.0282	0.201
Small cell lung cancer	8	0.0354	0.236
Phototransduction	4	0.0418	0.246
Thyroid cancer	4	0.0418	0.246
Bladder cancer	4	0.0468	0.25
Long-term depression	7	0.0476	0.25
Endocytosis	9	0.0501	0.25

## Sheet: Reactome
	Hits	P-val	Adj p-val
eNOS activation	5	0.0000352	0.00127
Signaling by ERBB2	19	0.0000387	0.00127
DAP12 signaling	19	0.0000465	0.00127
Pre-NOTCH Expression and Processing	7	0.0000576	0.00127
DAP12 interactions	20	0.0000636	0.00127
Downstream signal transduction	18	0.000116	0.0013
Downstream signaling of activated FGFR1	17	0.00013	0.0013
Downstream signaling of activated FGFR2	17	0.00013	0.0013
Downstream signaling of activated FGFR3	17	0.00013	0.0013
Downstream signaling of activated FGFR4	17	0.00013	0.0013
Signaling by EGFR	19	0.000152	0.00138
Fc epsilon receptor (FCERI) signaling	19	0.000165	0.00138
Signaling by SCF-KIT	16	0.000249	0.00188
Signaling by PDGF	19	0.000302	0.00188
Signaling by FGFR	17	0.000357	0.00188
Signaling by FGFR1	17	0.000357	0.00188
Signaling by FGFR2	17	0.000357	0.00188
Signaling by FGFR3	17	0.000357	0.00188
Signaling by FGFR4	17	0.000357	0.00188
Signaling by the B Cell Receptor (BCR)	19	0.000737	0.00308
Platelet degranulation	11	0.000836	0.00308
PI3K events in ERBB4 signaling	12	0.000863	0.00308
PIP3 activates AKT signaling	12	0.000863	0.00308
PI3K events in ERBB2 signaling	12	0.000863	0.00308
PI-3K cascade:FGFR1	12	0.000863	0.00308
PI-3K cascade:FGFR2	12	0.000863	0.00308
PI-3K cascade:FGFR3	12	0.000863	0.00308
PI-3K cascade:FGFR4	12	0.000863	0.00308
AKT phosphorylates targets in the cytosol	4	0.000985	0.0034
PI3K/AKT activation	12	0.00114	0.00357
Pre-NOTCH Transcription and Translation	5	0.00117	0.00357
Fcgamma receptor (FCGR) dependent phagocytosis	10	0.0012	0.00357
GAB1 signalosome	12	0.00125	0.00357
Signaling by NOTCH	11	0.00138	0.00357
Response to elevated platelet cytosolic Ca2+	11	0.00138	0.00357
Tetrahydrobiopterin (BH4) synthesis, recycling, salvage and regulation	4	0.00143	0.00357
Attenuation phase	4	0.00143	0.00357
Smooth Muscle Contraction	6	0.00146	0.00357
Metabolism of nitric oxide	5	0.0015	0.00357
eNOS activation and regulation	5	0.0015	0.00357
FGFR1b ligand binding and activation	3	0.00157	0.00357
Pre-NOTCH Processing in the Endoplasmic Reticulum	3	0.00157	0.00357
Signaling by NOTCH1 t(7;9)(NOTCH1:M1580_K2555) Translocation Mutant	3	0.00157	0.00357
Constitutive Signaling by NOTCH1 t(7;9)(NOTCH1:M1580_K2555) Translocation Mutant	3	0.00157	0.00357
Diseases of signal transduction	21	0.00169	0.00376
NGF signalling via TRKA from the plasma membrane	18	0.00177	0.00377
Platelet activation, signaling and aggregation	18	0.00177	0.00377
Regulation of actin dynamics for phagocytic cup formation	8	0.00189	0.00394
Role of LAT2/NTAL/LAB on calcium mobilization	12	0.00194	0.00396
Receptor-ligand binding initiates the second proteolytic cleavage of Notch receptor	4	0.00199	0.00398
Semaphorin interactions	9	0.00214	0.0042
Innate Immune System	40	0.00222	0.00427
Downstream signaling events of B Cell Receptor (BCR)	16	0.00246	0.00464
Pre-NOTCH Processing in Golgi	3	0.00266	0.00493
RHO GTPases activate PAKs	5	0.00292	0.00531
RHO GTPases activate CIT	4	0.00354	0.00621
RHO GTPases activate IQGAPs	4	0.00354	0.00621
Phospholipase C-mediated cascade: FGFR1	7	0.0049	0.00845
Hemostasis	32	0.00519	0.0088
CREB phosphorylation through the activation of CaMKII	4	0.00575	0.00958
Pyrimidine salvage reactions	3	0.00598	0.0098
Phospholipase C-mediated cascade; FGFR2	7	0.00617	0.00995
Muscle contraction	8	0.00703	0.0112
VEGFA-VEGFR2 Pathway	10	0.00739	0.0115
RHO GTPase Effectors	19	0.00784	0.0119
Ca2+ pathway	6	0.00786	0.0119
EPHA-mediated growth cone collapse	5	0.00827	0.0123
Ras activation uopn Ca2+ infux through NMDA receptor	4	0.00873	0.0128
PI3K/AKT Signaling in Cancer	9	0.0094	0.0136
Signaling by FGFR in disease	6	0.00997	0.0142
Signaling by ERBB4	13	0.0108	0.0149
Downregulation of ERBB2:ERBB3 signaling	3	0.011	0.0149
Signaling by NOTCH1 HD Domain Mutants in Cancer	3	0.011	0.0149
Constitutive Signaling by NOTCH1 HD Domain Mutants	3	0.011	0.0149
EPH-Ephrin signaling	9	0.0118	0.0154
Immune System	56	0.0122	0.0154
Cleavage of Growing Transcript in the Termination Region	6	0.0125	0.0154
Nucleotide-binding domain, leucine rich repeat containing receptor (NLR) signaling pathways	6	0.0125	0.0154
RNA Polymerase II Transcription Termination	6	0.0125	0.0154
Post-Elongation Processing of the Transcript	6	0.0125	0.0154
HSF1-dependent transactivation	4	0.0126	0.0154
SHC-mediated cascade:FGFR1	4	0.0126	0.0154
Signaling by VEGF	10	0.013	0.0157
Phospholipase C-mediated cascade; FGFR3	6	0.0139	0.0165
Signaling by FGFR1 in disease	5	0.0143	0.0166
Signaling by FGFR1 mutants	5	0.0143	0.0166
Sema4D induced cell migration and growth-cone collapse	4	0.0148	0.0168
Constitutive Signaling by AKT1 E17K in Cancer	4	0.0148	0.0168
EPH-ephrin mediated repulsion of cells	6	0.0154	0.0173
RHO GTPases activate PKNs	7	0.0164	0.0182
Phospholipase C-mediated cascade; FGFR4	6	0.017	0.0187
VEGFR2 mediated vascular permeability	4	0.0174	0.0187
SHC-mediated cascade:FGFR2	4	0.0174	0.0187
GABA A receptor activation	3	0.0178	0.0189
Signalling by NGF	20	0.0187	0.0197
Pyrimidine metabolism	4	0.0201	0.0209
PLCG1 events in ERBB2 signaling	5	0.0204	0.021
Transport of Mature mRNA derived from an Intron-Containing Transcript	4	0.0231	0.0233
Sema4D in semaphorin signaling	4	0.0231	0.0233
Transport and synthesis of PAPS	2	0.0262	0.0262
