# Supplementary material for: Comparative Analysis of Transcriptomic Changes including mRNA and microRNA Expression Induced by the Xenoestrogens Zearalenone and Bisphenol A in Human Ovarian Cells
Source: Toxins (Basel). 2023 Feb 9;15(2):140. doi: 10.3390/toxins15020140 (PMC9967916; doi:10.3390/toxins15020140)
Supplement: Supplementary file 1 [file toxins-15-00140-s001.zip › Supplementary Table S7.xlsx]

## Sheet: Targets
ID	Accession	Target	TargetID	Experiment	Literature	Tissue
hsa-mir-451a	MIMAT0001631	ADAM10	102	Luciferase reporter assay//qRT-PCR//Western blot	25151965	Exosomes
hsa-mir-451a	MIMAT0001631	AKT1	207	qRT-PCR//Western blot	20816946	Exosomes
hsa-mir-451a	MIMAT0001631	BCL2	596	qRT-PCR//Western blot	20816946	Exosomes
hsa-mir-451a	MIMAT0001631	CDKN2D	1032	Luciferase reporter assay//Western blot	26019450	Exosomes
hsa-mir-451a	MIMAT0001631	FRZB	2487	qRT-PCR	23294929	Exosomes
hsa-mir-451a	MIMAT0001631	IKBKB	3551	Luciferase reporter assay	23740840	Exosomes
hsa-mir-451a	MIMAT0001631	IL6	3569	Luciferase reporter assay//qRT-PCR//Western blot	27461244	Exosomes
hsa-mir-451a	MIMAT0001631	IL6R	3570	HITS-CLIP//Luciferase reporter assay//qRT-PCR//Western blot	24445140|19536157|25623956	Exosomes
hsa-mir-451a	MIMAT0001631	MAP3K1	4214	Luciferase reporter assay//Western blot	26019450	Exosomes
hsa-mir-451a	MIMAT0001631	MIF	4282	ELISA//Luciferase reporter assay//Microarray//qRT-PCR//Western blot	19318487|24138931|26884830|28086136	Exosomes
hsa-mir-451a	MIMAT0001631	MMP2	4313	qRT-PCR//Western blot	20816946|27173190	Exosomes
hsa-mir-451a	MIMAT0001631	MMP9	4318	qRT-PCR//Western blot	20816946	Exosomes
hsa-mir-451a	MIMAT0001631	MYC	4609	Luciferase reporter assay//qRT-PCR//Western blot	21464222|25310895|27571748	Exosomes
hsa-mir-451a	MIMAT0001631	ROR2	4920	qRT-PCR	23294929	Exosomes
hsa-mir-451a	MIMAT0001631	OXTR	5021	Luciferase reporter assay	26273428	Exosomes
hsa-mir-451a	MIMAT0001631	ABCB1	5243	Luciferase reporter assay//qRT-PCR//Western blot	18645025	Exosomes
hsa-mir-451a	MIMAT0001631	PKD1	5310	qRT-PCR	23294929	Exosomes
hsa-mir-451a	MIMAT0001631	MAPK1	5594	Immunofluorescence//Luciferase reporter assay//qRT-PCR//Western blot	27780852	Exosomes
hsa-mir-451a	MIMAT0001631	RAB5A	5868	Flow//Luciferase reporter assay//qRT-PCR//Western blot	24574214	Exosomes
hsa-mir-451a	MIMAT0001631	TSC1	7248	Flow//Luciferase reporter assay//qRT-PCR//Western blot	26458815|25915427	Exosomes
hsa-mir-451a	MIMAT0001631	UBE2H	7328	Microarray	20218812	Exosomes
hsa-mir-451a	MIMAT0001631	CPNE3	8895	Flow//Luciferase reporter assay//qRT-PCR//Western blot	24574214	Exosomes
hsa-mir-451a	MIMAT0001631	ARPP19	10776	Microarray	20218812	Exosomes
hsa-mir-451a	MIMAT0001631	CUX2	23316	PAR-CLIP	22012620	Exosomes
hsa-mir-451a	MIMAT0001631	SZRD1	26099	HITS-CLIP	23824327	Exosomes
hsa-mir-451a	MIMAT0001631	TMED7	51014	qRT-PCR//Western blot	20816946	Exosomes
hsa-mir-451a	MIMAT0001631	RAB14	51552	Flow//Luciferase reporter assay//Microarray//qRT-PCR//Reporter assay//Western blot	21358675	Exosomes
hsa-mir-451a	MIMAT0001631	CAB39	51719	Immunocytochemistry//Immunofluorescence//Immunohistochemistry//In situ hybridization//Luciferase reporter assay//Microarray//Northern blot//qRT-PCR//Western blot	20227367|22844503|22179124|27476171	Exosomes
hsa-mir-451a	MIMAT0001631	ZDHHC14	79683	HITS-CLIP	27418678	Exosomes
hsa-mir-451a	MIMAT0001631	OSR1	130497	qRT-PCR	23294929	Exosomes
hsa-mir-451a	MIMAT0001631	DCBLD2	131566	Luciferase reporter assay//qRT-PCR//Western blot	24918822	Exosomes
hsa-mir-501-5p	MIMAT0002872	RHOC	389	PAR-CLIP	26701625|27292025	Exosomes
hsa-mir-501-5p	MIMAT0002872	ASGR1	432	HITS-CLIP	19536157	Exosomes
hsa-mir-501-5p	MIMAT0002872	SLC25A20	788	HITS-CLIP	23824327	Exosomes
hsa-mir-501-5p	MIMAT0002872	SCARB1	949	HITS-CLIP	23824327	Exosomes
hsa-mir-501-5p	MIMAT0002872	CDC6	990	CLASH	23622248	Exosomes
hsa-mir-501-5p	MIMAT0002872	CHD1	1105	HITS-CLIP	23824327	Exosomes
hsa-mir-501-5p	MIMAT0002872	DR1	1810	HITS-CLIP	23824327	Exosomes
hsa-mir-501-5p	MIMAT0002872	EEF1A1	1915	CLASH	23622248	Exosomes
hsa-mir-501-5p	MIMAT0002872	EFNA5	1946	HITS-CLIP	23824327	Exosomes
hsa-mir-501-5p	MIMAT0002872	FOXC1	2296	PAR-CLIP	21572407	Exosomes
hsa-mir-501-5p	MIMAT0002872	FSHB	2488	HITS-CLIP	23824327	Exosomes
hsa-mir-501-5p	MIMAT0002872	GAPDH	2597	CLASH	23622248	Exosomes
hsa-mir-501-5p	MIMAT0002872	GNAQ	2776	HITS-CLIP	23824327	Exosomes
hsa-mir-501-5p	MIMAT0002872	GPM6B	2824	HITS-CLIP	23824327|27418678|28735896	Exosomes
hsa-mir-501-5p	MIMAT0002872	GRIN2B	2904	HITS-CLIP	23824327	Exosomes
hsa-mir-501-5p	MIMAT0002872	GSK3B	2932	Luciferase reporter assay//qRT-PCR//Western blot	27846906	Exosomes
hsa-mir-501-5p	MIMAT0002872	GUCA1B	2979	HITS-CLIP	23824327	Exosomes
hsa-mir-501-5p	MIMAT0002872	H2AFX	3014	HITS-CLIP	23824327	Exosomes
hsa-mir-501-5p	MIMAT0002872	HAS2	3037	HITS-CLIP	23824327	Exosomes
hsa-mir-501-5p	MIMAT0002872	HCCS	3052	PAR-CLIP	27292025	Exosomes
hsa-mir-501-5p	MIMAT0002872	HDGF	3068	CLASH	23622248	Exosomes
hsa-mir-501-5p	MIMAT0002872	HNRNPU	3192	HITS-CLIP	19536157	Exosomes
hsa-mir-501-5p	MIMAT0002872	HSD3B1	3283	HITS-CLIP	23824327	Exosomes
hsa-mir-501-5p	MIMAT0002872	HSP90AA1	3320	CLASH	23622248	Exosomes
hsa-mir-501-5p	MIMAT0002872	HSP90AB1	3326	CLASH	23622248	Exosomes
hsa-mir-501-5p	MIMAT0002872	IGFBP5	3488	HITS-CLIP	23824327	Exosomes
hsa-mir-501-5p	MIMAT0002872	KCNN3	3782	HITS-CLIP	23824327	Exosomes
hsa-mir-501-5p	MIMAT0002872	KLRD1	3824	HITS-CLIP	23824327	Exosomes
hsa-mir-501-5p	MIMAT0002872	PIP4K2A	5305	HITS-CLIP	23824327	Exosomes
hsa-mir-501-5p	MIMAT0002872	PLIN1	5346	HITS-CLIP	23824327	Exosomes
hsa-mir-501-5p	MIMAT0002872	PPIC	5480	HITS-CLIP	23824327	Exosomes
hsa-mir-501-5p	MIMAT0002872	PPT1	5538	HITS-CLIP	23824327	Exosomes
hsa-mir-501-5p	MIMAT0002872	REL	5966	PAR-CLIP	23592263	Exosomes
hsa-mir-501-5p	MIMAT0002872	RPS19	6223	CLASH	23622248	Exosomes
hsa-mir-501-5p	MIMAT0002872	SRSF2	6427	HITS-CLIP	23824327	Exosomes
hsa-mir-501-5p	MIMAT0002872	SRSF7	6432	HITS-CLIP	23824327	Exosomes
hsa-mir-501-5p	MIMAT0002872	SIX1	6495	HITS-CLIP	23824327	Exosomes
hsa-mir-501-5p	MIMAT0002872	SLC1A2	6506	HITS-CLIP	23824327	Exosomes
hsa-mir-501-5p	MIMAT0002872	SLC8A1	6546	HITS-CLIP	23824327	Exosomes
hsa-mir-501-5p	MIMAT0002872	STAT1	6772	HITS-CLIP	23824327	Exosomes
hsa-mir-501-5p	MIMAT0002872	ELOVL4	6785	HITS-CLIP	23824327	Exosomes
hsa-mir-501-5p	MIMAT0002872	STK4	6789	PAR-CLIP	22012620	Exosomes
hsa-mir-501-5p	MIMAT0002872	TACC1	6867	HITS-CLIP	23824327	Exosomes
hsa-mir-501-5p	MIMAT0002872	TBCA	6902	HITS-CLIP	23824327	Exosomes
hsa-mir-501-5p	MIMAT0002872	NR2C2	7182	HITS-CLIP	23824327	Exosomes
hsa-mir-501-5p	MIMAT0002872	PRRC2A	7916	HITS-CLIP	23824327	Exosomes
hsa-mir-501-5p	MIMAT0002872	NELFE	7936	PAR-CLIP	22012620	Exosomes
hsa-mir-501-5p	MIMAT0002872	NPRL3	8131	HITS-CLIP	23824327	Exosomes
hsa-mir-501-5p	MIMAT0002872	TAF15	8148	CLASH	23622248	Exosomes
hsa-mir-501-5p	MIMAT0002872	KLF7	8609	PAR-CLIP	27292025	Exosomes
hsa-mir-501-5p	MIMAT0002872	CD84	8832	HITS-CLIP	23824327	Exosomes
hsa-mir-501-5p	MIMAT0002872	RGS6	9628	HITS-CLIP	23824327	Exosomes
hsa-mir-501-5p	MIMAT0002872	C2CD2L	9854	HITS-CLIP	23824327	Exosomes
hsa-mir-501-5p	MIMAT0002872	UBE4B	10277	HITS-CLIP	23824327	Exosomes
hsa-mir-501-5p	MIMAT0002872	TLR6	10333	HITS-CLIP	23824327	Exosomes
hsa-mir-501-5p	MIMAT0002872	C1D	10438	HITS-CLIP	23824327	Exosomes
hsa-mir-501-5p	MIMAT0002872	LAMTOR5	10542	Luciferase reporter assay//qRT-PCR//Western blot	23266610	Exosomes
hsa-mir-501-5p	MIMAT0002872	IVNS1ABP	10625	PAR-CLIP	23592263	Exosomes
hsa-mir-501-5p	MIMAT0002872	POLD3	10714	HITS-CLIP	23824327	Exosomes
hsa-mir-501-5p	MIMAT0002872	SRSF10	10772	PAR-CLIP	22012620	Exosomes
hsa-mir-501-5p	MIMAT0002872	MTHFD2	10797	PAR-CLIP	23446348|21572407	Exosomes
hsa-mir-501-5p	MIMAT0002872	PRDX3	10935	HITS-CLIP//PAR-CLIP	23446348|21572407|20371350	Exosomes
hsa-mir-501-5p	MIMAT0002872	OS9	10956	HITS-CLIP	27418678	Exosomes
hsa-mir-501-5p	MIMAT0002872	ZNF277	11179	HITS-CLIP	23824327	Exosomes
hsa-mir-501-5p	MIMAT0002872	DKK1	22943	Luciferase reporter assay//qRT-PCR//Western blot	27846906	Exosomes
hsa-mir-501-5p	MIMAT0002872	MYT1L	23040	HITS-CLIP	19536157	Exosomes
hsa-mir-501-5p	MIMAT0002872	SETD1B	23067	PAR-CLIP	26701625	Exosomes
hsa-mir-501-5p	MIMAT0002872	ERP44	23071	HITS-CLIP	23824327	Exosomes
hsa-mir-501-5p	MIMAT0002872	TTLL12	23170	HITS-CLIP	19536157	Exosomes
hsa-mir-501-5p	MIMAT0002872	SIK3	23387	HITS-CLIP	23824327	Exosomes
hsa-mir-501-5p	MIMAT0002872	COTL1	23406	PAR-CLIP	27292025	Exosomes
hsa-mir-501-5p	MIMAT0002872	ICMT	23463	PAR-CLIP	22012620	Exosomes
hsa-mir-501-5p	MIMAT0002872	NNT	23530	HITS-CLIP//PAR-CLIP	23446348|21572407|23824327|27292025	Exosomes
hsa-mir-501-5p	MIMAT0002872	FRRS1L	23732	HITS-CLIP	23824327	Exosomes
hsa-mir-501-5p	MIMAT0002872	PPIL2	23759	HITS-CLIP	23824327	Exosomes
hsa-mir-501-5p	MIMAT0002872	ARIH1	25820	HITS-CLIP	23824327	Exosomes
hsa-mir-501-5p	MIMAT0002872	POLR1A	25885	HITS-CLIP	23824327	Exosomes
hsa-mir-501-5p	MIMAT0002872	HINFP	25988	HITS-CLIP	23824327	Exosomes
hsa-mir-501-5p	MIMAT0002872	PPP1R16B	26051	HITS-CLIP	23824327	Exosomes
hsa-mir-501-5p	MIMAT0002872	TRAF3IP1	26146	HITS-CLIP	19536157	Exosomes
hsa-mir-501-5p	MIMAT0002872	GALNT8	26290	HITS-CLIP	23824327	Exosomes
hsa-mir-501-5p	MIMAT0002872	INTU	27152	HITS-CLIP	23824327	Exosomes
hsa-mir-501-5p	MIMAT0002872	BRPF3	27154	HITS-CLIP	23824327	Exosomes
hsa-mir-501-5p	MIMAT0002872	C16orf72	29035	HITS-CLIP	23824327	Exosomes
hsa-mir-501-5p	MIMAT0002872	ZBTB44	29068	HITS-CLIP	23313552	Exosomes
hsa-mir-501-5p	MIMAT0002872	PARVB	29780	HITS-CLIP	23824327	Exosomes
hsa-mir-501-5p	MIMAT0002872	NTM	50863	HITS-CLIP	23824327	Exosomes
hsa-mir-501-5p	MIMAT0002872	SLC35B3	51000	HITS-CLIP	23824327	Exosomes
hsa-mir-501-5p	MIMAT0002872	RMDN1	51115	HITS-CLIP	23824327	Exosomes
hsa-mir-501-5p	MIMAT0002872	COMMD2	51122	HITS-CLIP	23824327	Exosomes
hsa-mir-501-5p	MIMAT0002872	DCDC2	51473	PAR-CLIP	22012620	Exosomes
hsa-mir-501-5p	MIMAT0002872	PXK	54899	HITS-CLIP//PAR-CLIP	23592263|23446348|21572407|20371350	Exosomes
hsa-mir-501-5p	MIMAT0002872	TMEM248	55069	HITS-CLIP	23824327	Exosomes
hsa-mir-501-5p	MIMAT0002872	KIF26B	55083	HITS-CLIP	23824327	Exosomes
hsa-mir-501-5p	MIMAT0002872	RBM23	55147	HITS-CLIP	23824327	Exosomes
hsa-mir-501-5p	MIMAT0002872	UBA6	55236	HITS-CLIP	23824327	Exosomes
hsa-mir-501-5p	MIMAT0002872	RBM41	55285	HITS-CLIP	19536157	Exosomes
hsa-mir-501-5p	MIMAT0002872	LRP2BP	55805	HITS-CLIP	23824327|19536157	Exosomes
hsa-mir-501-5p	MIMAT0002872	CTNNBIP1	56998	HITS-CLIP	23824327	Exosomes
hsa-mir-501-5p	MIMAT0002872	SCYL3	57147	HITS-CLIP	23824327	Exosomes
hsa-mir-501-5p	MIMAT0002872	VANGL2	57216	HITS-CLIP	23824327	Exosomes
hsa-mir-501-5p	MIMAT0002872	KAT14	57325	HITS-CLIP	23824327	Exosomes
hsa-mir-501-5p	MIMAT0002872	MTUS1	57509	PAR-CLIP	26701625	Exosomes
hsa-mir-501-5p	MIMAT0002872	TAOK1	57551	HITS-CLIP	23824327	Exosomes
hsa-mir-501-5p	MIMAT0002872	KIAA1456	57604	HITS-CLIP	23824327	Exosomes
hsa-mir-501-5p	MIMAT0002872	INIP	58493	HITS-CLIP	23824327	Exosomes
hsa-mir-501-5p	MIMAT0002872	FAM217B	63939	HITS-CLIP	23824327	Exosomes
hsa-mir-501-5p	MIMAT0002872	IKZF5	64376	HITS-CLIP	23824327	Exosomes
hsa-mir-501-5p	MIMAT0002872	ZNF747	65988	PAR-CLIP	27292025	Exosomes
hsa-mir-501-5p	MIMAT0002872	NOX5	79400	HITS-CLIP	23824327	Exosomes
hsa-mir-501-5p	MIMAT0002872	ADIPOR2	79602	PAR-CLIP	21572407	Exosomes
hsa-mir-501-5p	MIMAT0002872	ZMAT4	79698	HITS-CLIP	23824327	Exosomes
hsa-mir-501-5p	MIMAT0002872	QSER1	79832	HITS-CLIP	19536157	Exosomes
hsa-mir-501-5p	MIMAT0002872	DNAJB14	79982	PAR-CLIP	26701625	Exosomes
hsa-mir-501-5p	MIMAT0002872	SVEP1	79987	HITS-CLIP	23824327	Exosomes
hsa-mir-501-5p	MIMAT0002872	SLC25A32	81034	HITS-CLIP	23824327	Exosomes
hsa-mir-501-5p	MIMAT0002872	GSG1	83445	PAR-CLIP	21572407	Exosomes
hsa-mir-501-5p	MIMAT0002872	FSD1L	83856	HITS-CLIP	23824327	Exosomes
hsa-mir-501-5p	MIMAT0002872	SLC7A6OS	84138	PAR-CLIP	22100165	Exosomes
hsa-mir-501-5p	MIMAT0002872	HHIPL1	84439	HITS-CLIP	23824327	Exosomes
hsa-mir-501-5p	MIMAT0002872	FAXC	84553	PAR-CLIP	22100165	Exosomes
hsa-mir-501-5p	MIMAT0002872	PRRC2B	84726	HITS-CLIP	23824327	Exosomes
hsa-mir-501-5p	MIMAT0002872	NKD1	85407	Luciferase reporter assay//qRT-PCR//Western blot	27846906	Exosomes
hsa-mir-501-5p	MIMAT0002872	DCLK3	85443	HITS-CLIP	23824327	Exosomes
hsa-mir-501-5p	MIMAT0002872	LYRM7	90624	HITS-CLIP	23824327|22927820|27418678	Exosomes
hsa-mir-501-5p	MIMAT0002872	ZNF585B	92285	HITS-CLIP	19536157	Exosomes
hsa-mir-501-5p	MIMAT0002872	GORAB	92344	HITS-CLIP	23824327	Exosomes
hsa-mir-501-5p	MIMAT0002872	SP140L	93349	HITS-CLIP	23824327	Exosomes
hsa-mir-501-5p	MIMAT0002872	SFXN1	94081	CLASH	23622248	Exosomes
hsa-mir-501-5p	MIMAT0002872	CYP2U1	113612	HITS-CLIP	23824327	Exosomes
hsa-mir-501-5p	MIMAT0002872	SLC25A25	114789	HITS-CLIP	23824327	Exosomes
hsa-mir-501-5p	MIMAT0002872	OMA1	115209	HITS-CLIP	23824327	Exosomes
hsa-mir-501-5p	MIMAT0002872	SFXN4	119559	PAR-CLIP	23592263	Exosomes
hsa-mir-501-5p	MIMAT0002872	SPPL3	121665	HITS-CLIP	23824327	Exosomes
hsa-mir-501-5p	MIMAT0002872	GGT6	124975	HITS-CLIP	23824327	Exosomes
hsa-mir-501-5p	MIMAT0002872	ITPRIPL1	150771	HITS-CLIP	23824327	Exosomes
hsa-mir-501-5p	MIMAT0002872	GDF7	151449	HITS-CLIP	23824327	Exosomes
hsa-mir-501-5p	MIMAT0002872	SLC38A9	153129	HITS-CLIP	23824327	Exosomes
hsa-mir-501-5p	MIMAT0002872	PGBD4	161779	HITS-CLIP	23824327	Exosomes
hsa-mir-501-5p	MIMAT0002872	LONRF2	164832	HITS-CLIP	23824327	Exosomes
hsa-mir-501-5p	MIMAT0002872	FAM9C	171484	HITS-CLIP	23824327	Exosomes
hsa-mir-501-5p	MIMAT0002872	TRIM65	201292	HITS-CLIP	23824327	Exosomes
hsa-mir-501-5p	MIMAT0002872	OR9Q1	219956	HITS-CLIP	23824327	Exosomes
hsa-mir-501-5p	MIMAT0002872	ST6GALNAC3	256435	HITS-CLIP	23824327	Exosomes
hsa-mir-501-5p	MIMAT0002872	ZNF326	284695	PAR-CLIP	22012620	Exosomes
hsa-mir-501-5p	MIMAT0002872	DCAF4L1	285429	PAR-CLIP	23446348|20371350	Exosomes
hsa-mir-501-5p	MIMAT0002872	SREK1IP1	285672	PAR-CLIP	22012620	Exosomes
hsa-mir-501-5p	MIMAT0002872	FFAR4	338557	HITS-CLIP	23824327	Exosomes
hsa-mir-501-5p	MIMAT0002872	OTOG	340990	HITS-CLIP	23824327	Exosomes
hsa-mir-501-5p	MIMAT0002872	ATXN1L	342371	HITS-CLIP	23824327	Exosomes
hsa-mir-501-5p	MIMAT0002872	CCDC18	343099	HITS-CLIP	23824327	Exosomes
hsa-mir-501-5p	MIMAT0002872	IRF2BP2	359948	HITS-CLIP	23824327	Exosomes
hsa-mir-501-5p	MIMAT0002872	C11orf87	399947	HITS-CLIP	23824327	Exosomes
hsa-mir-501-5p	MIMAT0002872	C8orf82	414919	HITS-CLIP	23824327	Exosomes
hsa-mir-501-5p	MIMAT0002872	RNF165	494470	HITS-CLIP	23824327	Exosomes
hsa-mir-501-5p	MIMAT0002872	FAM229B	619208	PAR-CLIP	21572407	Exosomes
hsa-mir-501-5p	MIMAT0002872	TMEM242	729515	HITS-CLIP	23824327	Exosomes
hsa-mir-501-5p	MIMAT0002872	SLFN12L	100506736	HITS-CLIP	23824327	Exosomes
hsa-mir-3620-3p	MIMAT0018001	APP	351	CLASH	23622248	Exosomes
hsa-mir-3620-3p	MIMAT0018001	BTD	686	HITS-CLIP	23824327	Exosomes
hsa-mir-3620-3p	MIMAT0018001	CLDN7	1366	PAR-CLIP	26701625	Exosomes
hsa-mir-3620-3p	MIMAT0018001	E2F3	1871	PAR-CLIP	20371350	Exosomes
hsa-mir-3620-3p	MIMAT0018001	FOXF2	2295	HITS-CLIP	23824327	Exosomes
hsa-mir-3620-3p	MIMAT0018001	FUT2	2524	HITS-CLIP	23824327	Exosomes
hsa-mir-3620-3p	MIMAT0018001	GATA6	2627	PAR-CLIP	22291592|22012620	Exosomes
hsa-mir-3620-3p	MIMAT0018001	GFPT1	2673	HITS-CLIP	23824327	Exosomes
hsa-mir-3620-3p	MIMAT0018001	GSR	2936	HITS-CLIP	23824327	Exosomes
hsa-mir-3620-3p	MIMAT0018001	HLA-E	3133	HITS-CLIP	23824327	Exosomes
hsa-mir-3620-3p	MIMAT0018001	HLCS	3141	HITS-CLIP	19536157	Exosomes
hsa-mir-3620-3p	MIMAT0018001	HOXA9	3205	HITS-CLIP	23824327	Exosomes
hsa-mir-3620-3p	MIMAT0018001	HOXA13	3209	PAR-CLIP	20371350	Exosomes
hsa-mir-3620-3p	MIMAT0018001	JAK3	3718	HITS-CLIP	23824327	Exosomes
hsa-mir-3620-3p	MIMAT0018001	KCNN3	3782	HITS-CLIP	23824327	Exosomes
hsa-mir-3620-3p	MIMAT0018001	MDM2	4193	HITS-CLIP	23824327	Exosomes
hsa-mir-3620-3p	MIMAT0018001	MTF1	4520	HITS-CLIP	19536157	Exosomes
hsa-mir-3620-3p	MIMAT0018001	CDK16	5127	PAR-CLIP	26701625	Exosomes
hsa-mir-3620-3p	MIMAT0018001	PDE4A	5141	HITS-CLIP	19536157	Exosomes
hsa-mir-3620-3p	MIMAT0018001	PIGR	5284	HITS-CLIP	19536157	Exosomes
hsa-mir-3620-3p	MIMAT0018001	PKD1	5310	HITS-CLIP	23824327	Exosomes
hsa-mir-3620-3p	MIMAT0018001	POU3F3	5455	HITS-CLIP	23824327|28735896	Exosomes
hsa-mir-3620-3p	MIMAT0018001	RAP2A	5911	HITS-CLIP	23824327|19536157	Exosomes
hsa-mir-3620-3p	MIMAT0018001	SLAMF1	6504	HITS-CLIP	23824327	Exosomes
hsa-mir-3620-3p	MIMAT0018001	SURF6	6838	HITS-CLIP	23824327	Exosomes
hsa-mir-3620-3p	MIMAT0018001	TCF15	6939	HITS-CLIP	23824327	Exosomes
hsa-mir-3620-3p	MIMAT0018001	TERT	7015	PAR-CLIP	27292025	Exosomes
hsa-mir-3620-3p	MIMAT0018001	YWHAH	7533	HITS-CLIP	19536157	Exosomes
hsa-mir-3620-3p	MIMAT0018001	API5	8539	HITS-CLIP	23824327	Exosomes
hsa-mir-3620-3p	MIMAT0018001	BHLHE40	8553	HITS-CLIP	24906430|23824327|19536157|27418678	Exosomes
hsa-mir-3620-3p	MIMAT0018001	DGAT1	8694	HITS-CLIP	19536157	Exosomes
hsa-mir-3620-3p	MIMAT0018001	TNFRSF10B	8795	HITS-CLIP	23313552	Exosomes
hsa-mir-3620-3p	MIMAT0018001	PRY	9081	HITS-CLIP	23313552	Exosomes
hsa-mir-3620-3p	MIMAT0018001	GPR55	9290	HITS-CLIP	19536157	Exosomes
hsa-mir-3620-3p	MIMAT0018001	TRIP11	9321	HITS-CLIP	23824327	Exosomes
hsa-mir-3620-3p	MIMAT0018001	GRAP2	9402	HITS-CLIP	19536157	Exosomes
hsa-mir-3620-3p	MIMAT0018001	RAPGEF2	9693	PAR-CLIP	20371350	Exosomes
hsa-mir-3620-3p	MIMAT0018001	NCAPD2	9918	CLASH	23622248	Exosomes
hsa-mir-3620-3p	MIMAT0018001	CCS	9973	HITS-CLIP	23824327	Exosomes
hsa-mir-3620-3p	MIMAT0018001	PSME3	10197	HITS-CLIP	19536157	Exosomes
hsa-mir-3620-3p	MIMAT0018001	TRIM13	10206	PAR-CLIP	22100165	Exosomes
hsa-mir-3620-3p	MIMAT0018001	KLF2	10365	HITS-CLIP	23824327	Exosomes
hsa-mir-3620-3p	MIMAT0018001	SEMA6B	10501	PAR-CLIP	26701625	Exosomes
hsa-mir-3620-3p	MIMAT0018001	UBD	10537	HITS-CLIP	19536157	Exosomes
hsa-mir-3620-3p	MIMAT0018001	SMC2	10592	HITS-CLIP	23313552	Exosomes
hsa-mir-3620-3p	MIMAT0018001	SRCAP	10847	HITS-CLIP	23824327	Exosomes
hsa-mir-3620-3p	MIMAT0018001	FSTL1	11167	PAR-CLIP	26701625	Exosomes
hsa-mir-3620-3p	MIMAT0018001	SYNPO	11346	PAR-CLIP	22012620	Exosomes
hsa-mir-3620-3p	MIMAT0018001	KDM6B	23135	PAR-CLIP	27292025	Exosomes
hsa-mir-3620-3p	MIMAT0018001	CLASP1	23332	HITS-CLIP	23824327|23313552|27418678	Exosomes
hsa-mir-3620-3p	MIMAT0018001	PATZ1	23598	HITS-CLIP	28735896	Exosomes
hsa-mir-3620-3p	MIMAT0018001	AGO2	27161	PAR-CLIP	27292025	Exosomes
hsa-mir-3620-3p	MIMAT0018001	UBN1	29855	HITS-CLIP	23824327	Exosomes
hsa-mir-3620-3p	MIMAT0018001	ZBTB21	49854	HITS-CLIP	23824327	Exosomes
hsa-mir-3620-3p	MIMAT0018001	PHF20	51230	HITS-CLIP	23824327	Exosomes
hsa-mir-3620-3p	MIMAT0018001	AMOTL2	51421	HITS-CLIP	23824327	Exosomes
hsa-mir-3620-3p	MIMAT0018001	LIMA1	51474	PAR-CLIP	20371350	Exosomes
hsa-mir-3620-3p	MIMAT0018001	PANK1	53354	HITS-CLIP	23824327	Exosomes
hsa-mir-3620-3p	MIMAT0018001	TMED9	54732	HITS-CLIP	19536157	Exosomes
hsa-mir-3620-3p	MIMAT0018001	RETSAT	54884	PAR-CLIP	27292025	Exosomes
hsa-mir-3620-3p	MIMAT0018001	CSGALNACT1	55790	HITS-CLIP	19536157	Exosomes
hsa-mir-3620-3p	MIMAT0018001	UTP3	57050	CLASH	23622248	Exosomes
hsa-mir-3620-3p	MIMAT0018001	MAVS	57506	HITS-CLIP	23824327	Exosomes
hsa-mir-3620-3p	MIMAT0018001	LRFN1	57622	HITS-CLIP	23313552	Exosomes
hsa-mir-3620-3p	MIMAT0018001	KIAA1549	57670	HITS-CLIP	23824327	Exosomes
hsa-mir-3620-3p	MIMAT0018001	ELOVL5	60481	PAR-CLIP	23446348|26701625	Exosomes
hsa-mir-3620-3p	MIMAT0018001	ZMAT3	64393	HITS-CLIP	23824327|19536157	Exosomes
hsa-mir-3620-3p	MIMAT0018001	GALNT17	64409	HITS-CLIP	23824327|19536157	Exosomes
hsa-mir-3620-3p	MIMAT0018001	ATG9A	79065	HITS-CLIP	23313552	Exosomes
hsa-mir-3620-3p	MIMAT0018001	CORO7	79585	PAR-CLIP	23592263	Exosomes
hsa-mir-3620-3p	MIMAT0018001	DSN1	79980	HITS-CLIP	23824327	Exosomes
hsa-mir-3620-3p	MIMAT0018001	C3orf36	80111	HITS-CLIP	23824327	Exosomes
hsa-mir-3620-3p	MIMAT0018001	OPA3	80207	HITS-CLIP	23824327	Exosomes
hsa-mir-3620-3p	MIMAT0018001	TTYH3	80727	HITS-CLIP	23824327	Exosomes
hsa-mir-3620-3p	MIMAT0018001	FAHD1	81889	HITS-CLIP	23824327	Exosomes
hsa-mir-3620-3p	MIMAT0018001	FAXC	84553	HITS-CLIP	19536157	Exosomes
hsa-mir-3620-3p	MIMAT0018001	EAF1	85403	HITS-CLIP	27418678|28735896	Exosomes
hsa-mir-3620-3p	MIMAT0018001	FAM83F	113828	HITS-CLIP	23824327	Exosomes
hsa-mir-3620-3p	MIMAT0018001	APOA5	116519	HITS-CLIP	19536157	Exosomes
hsa-mir-3620-3p	MIMAT0018001	ZNF785	146540	HITS-CLIP	23824327	Exosomes
hsa-mir-3620-3p	MIMAT0018001	KCTD11	147040	HITS-CLIP//PAR-CLIP	23446348|24906430|23824327|23313552|19536157|27418678|28735896	Exosomes
hsa-mir-3620-3p	MIMAT0018001	ENTHD1	150350	HITS-CLIP	23824327	Exosomes
hsa-mir-3620-3p	MIMAT0018001	CNKSR3	154043	HITS-CLIP	23313552	Exosomes
hsa-mir-3620-3p	MIMAT0018001	RBM33	155435	HITS-CLIP	23824327	Exosomes
hsa-mir-3620-3p	MIMAT0018001	ANO6	196527	CLASH	23622248	Exosomes
hsa-mir-3620-3p	MIMAT0018001	ZNF585A	199704	PAR-CLIP	27292025	Exosomes
hsa-mir-3620-3p	MIMAT0018001	C6orf89	221477	HITS-CLIP	23824327|19536157	Exosomes
hsa-mir-3620-3p	MIMAT0018001	YTHDF3	253943	HITS-CLIP	19536157	Exosomes
hsa-mir-3620-3p	MIMAT0018001	DPY19L4	286148	HITS-CLIP	23824327	Exosomes
hsa-mir-3620-3p	MIMAT0018001	MTX3	345778	HITS-CLIP	23824327	Exosomes
hsa-mir-3620-3p	MIMAT0018001	ZNF445	353274	HITS-CLIP	23824327	Exosomes
hsa-mir-3620-3p	MIMAT0018001	NDUFA4P1	360165	HITS-CLIP	23824327	Exosomes
hsa-mir-3620-3p	MIMAT0018001	LRRD1	401387	HITS-CLIP	23313552	Exosomes
hsa-mir-3620-3p	MIMAT0018001	BCL2L15	440603	PAR-CLIP	21572407	Exosomes
hsa-mir-3620-3p	MIMAT0018001	PRY2	442862	HITS-CLIP	23313552	Exosomes
hsa-mir-3661	MIMAT0018082	CDC34	997	PAR-CLIP	27292025	Exosomes
hsa-mir-3661	MIMAT0018082	CEBPG	1054	PAR-CLIP	23446348	Exosomes
hsa-mir-3661	MIMAT0018082	F2RL2	2151	HITS-CLIP//PAR-CLIP	23706177|27292025	Exosomes
hsa-mir-3661	MIMAT0018082	HIST1H2AE	3012	PAR-CLIP	23446348	Exosomes
hsa-mir-3661	MIMAT0018082	HNRNPAB	3182	PAR-CLIP	20371350	Exosomes
hsa-mir-3661	MIMAT0018082	ITGA3	3675	PAR-CLIP	27292025	Exosomes
hsa-mir-3661	MIMAT0018082	SMAD4	4089	HITS-CLIP	27418678	Exosomes
hsa-mir-3661	MIMAT0018082	MAFG	4097	PAR-CLIP	26701625	Exosomes
hsa-mir-3661	MIMAT0018082	MAT2A	4144	PAR-CLIP	21572407|20371350	Exosomes
hsa-mir-3661	MIMAT0018082	KITLG	4254	HITS-CLIP	23313552	Exosomes
hsa-mir-3661	MIMAT0018082	SCD	6319	PAR-CLIP	23592263	Exosomes
hsa-mir-3661	MIMAT0018082	SUMO2	6613	HITS-CLIP	23313552	Exosomes
hsa-mir-3661	MIMAT0018082	TGFB2	7042	HITS-CLIP	23824327	Exosomes
hsa-mir-3661	MIMAT0018082	YWHAB	7529	PAR-CLIP	27292025	Exosomes
hsa-mir-3661	MIMAT0018082	BTG2	7832	PAR-CLIP	24398324|20371350|26701625|27292025	Exosomes
hsa-mir-3661	MIMAT0018082	PABPN1	8106	PAR-CLIP	26701625	Exosomes
hsa-mir-3661	MIMAT0018082	SLC7A5	8140	PAR-CLIP	26701625	Exosomes
hsa-mir-3661	MIMAT0018082	HRK	8739	PAR-CLIP	26701625	Exosomes
hsa-mir-3661	MIMAT0018082	GPRC5A	9052	PAR-CLIP	23592263|26701625	Exosomes
hsa-mir-3661	MIMAT0018082	ZER1	10444	PAR-CLIP	23592263	Exosomes
hsa-mir-3661	MIMAT0018082	SYNCRIP	10492	PAR-CLIP	23592263|23446348|21572407|20371350	Exosomes
hsa-mir-3661	MIMAT0018082	WBP2	23558	PAR-CLIP	23446348	Exosomes
hsa-mir-3661	MIMAT0018082	GMEB2	26205	PAR-CLIP	26701625	Exosomes
hsa-mir-3661	MIMAT0018082	PABPC1	26986	PAR-CLIP	21572407|20371350	Exosomes
hsa-mir-3661	MIMAT0018082	ARL8B	55207	PAR-CLIP	22012620	Exosomes
hsa-mir-3661	MIMAT0018082	TBC1D19	55296	PAR-CLIP	23592263	Exosomes
hsa-mir-3661	MIMAT0018082	PARVA	55742	PAR-CLIP	22291592|22012620	Exosomes
hsa-mir-3661	MIMAT0018082	WDR45B	56270	PAR-CLIP	26701625	Exosomes
hsa-mir-3661	MIMAT0018082	SFMBT2	57713	PAR-CLIP	22012620	Exosomes
hsa-mir-3661	MIMAT0018082	TOR3A	64222	PAR-CLIP	20371350	Exosomes
hsa-mir-3661	MIMAT0018082	ATG9A	79065	PAR-CLIP	23592263|26701625|27292025	Exosomes
hsa-mir-3661	MIMAT0018082	ADM2	79924	PAR-CLIP	26701625	Exosomes
hsa-mir-3661	MIMAT0018082	WDCP	80304	PAR-CLIP	23592263	Exosomes
hsa-mir-3661	MIMAT0018082	ANKRD27	84079	PAR-CLIP	21572407	Exosomes
hsa-mir-3661	MIMAT0018082	ZNRF3	84133	PAR-CLIP	22100165	Exosomes
hsa-mir-3661	MIMAT0018082	MIDN	90007	HITS-CLIP	23313552	Exosomes
hsa-mir-3661	MIMAT0018082	SLC38A5	92745	HITS-CLIP	23824327	Exosomes
hsa-mir-3661	MIMAT0018082	SYTL4	94121	HITS-CLIP	19536157	Exosomes
hsa-mir-3661	MIMAT0018082	ZNF689	115509	HITS-CLIP	23824327	Exosomes
hsa-mir-3661	MIMAT0018082	ZNF526	116115	PAR-CLIP	21572407	Exosomes
hsa-mir-3661	MIMAT0018082	PDZD8	118987	PAR-CLIP	22012620	Exosomes
hsa-mir-3661	MIMAT0018082	CKAP2L	150468	PAR-CLIP	20371350	Exosomes
hsa-mir-3661	MIMAT0018082	ANO6	196527	HITS-CLIP	23824327	Exosomes
hsa-mir-3661	MIMAT0018082	ZNF449	203523	PAR-CLIP	21572407	Exosomes
hsa-mir-3661	MIMAT0018082	LRWD1	222229	PAR-CLIP	22100165	Exosomes
hsa-mir-3661	MIMAT0018082	RNASEK	440400	PAR-CLIP	23592263	Exosomes
hsa-mir-3661	MIMAT0018082	TMEM239	100288797	PAR-CLIP	23592263	Exosomes
hsa-mir-3661	MIMAT0018082	MTRNR2L4	100463285	PAR-CLIP	23446348|22012620|27292025	Exosomes
hsa-mir-3661	MIMAT0018082	MTRNR2L11	100463489	PAR-CLIP	27292025	Exosomes
hsa-mir-197-5p	MIMAT0022691	APP	351	HITS-CLIP	23313552	Exosomes
hsa-mir-197-5p	MIMAT0022691	BBS1	582	HITS-CLIP	23824327	Exosomes
hsa-mir-197-5p	MIMAT0022691	BCL2L1	598	PAR-CLIP	26701625	Exosomes
hsa-mir-197-5p	MIMAT0022691	BCL3	602	PAR-CLIP	23592263|26701625	Exosomes
hsa-mir-197-5p	MIMAT0022691	CD44	960	PAR-CLIP	26701625	Exosomes
hsa-mir-197-5p	MIMAT0022691	GNL1	2794	PAR-CLIP	23592263	Exosomes
hsa-mir-197-5p	MIMAT0022691	HOXA7	3204	PAR-CLIP	26701625	Exosomes
hsa-mir-197-5p	MIMAT0022691	IGFBP5	3488	Luciferase reporter assay//qRT-PCR//Western blot	25990270	Exosomes
hsa-mir-197-5p	MIMAT0022691	JARID2	3720	HITS-CLIP	23313552	Exosomes
hsa-mir-197-5p	MIMAT0022691	LDLR	3949	PAR-CLIP	27292025	Exosomes
hsa-mir-197-5p	MIMAT0022691	MDFI	4188	PAR-CLIP	26701625	Exosomes
hsa-mir-197-5p	MIMAT0022691	NDUFA2	4695	PAR-CLIP	23592263	Exosomes
hsa-mir-197-5p	MIMAT0022691	NFIC	4782	PAR-CLIP	26701625	Exosomes
hsa-mir-197-5p	MIMAT0022691	NONO	4841	PAR-CLIP	22012620|26701625	Exosomes
hsa-mir-197-5p	MIMAT0022691	NPR1	4881	HITS-CLIP	23824327	Exosomes
hsa-mir-197-5p	MIMAT0022691	PTPN9	5780	PAR-CLIP	26701625	Exosomes
hsa-mir-197-5p	MIMAT0022691	SET	6418	PAR-CLIP	23592263	Exosomes
hsa-mir-197-5p	MIMAT0022691	MLX	6945	PAR-CLIP	26701625	Exosomes
hsa-mir-197-5p	MIMAT0022691	PPP1R11	6992	PAR-CLIP	23592263	Exosomes
hsa-mir-197-5p	MIMAT0022691	TK1	7083	PAR-CLIP	26701625	Exosomes
hsa-mir-197-5p	MIMAT0022691	TLN1	7094	PAR-CLIP	27292025	Exosomes
hsa-mir-197-5p	MIMAT0022691	TNFAIP1	7126	PAR-CLIP	23592263	Exosomes
hsa-mir-197-5p	MIMAT0022691	TPM3	7170	PAR-CLIP	26701625	Exosomes
hsa-mir-197-5p	MIMAT0022691	BTG2	7832	PAR-CLIP	23592263|24398324|21572407|26701625|27292025	Exosomes
hsa-mir-197-5p	MIMAT0022691	CSRP3	8048	PAR-CLIP	20371350	Exosomes
hsa-mir-197-5p	MIMAT0022691	PEA15	8682	PAR-CLIP	26701625	Exosomes
hsa-mir-197-5p	MIMAT0022691	HRK	8739	PAR-CLIP	23592263	Exosomes
hsa-mir-197-5p	MIMAT0022691	BCL10	8915	HITS-CLIP	23824327	Exosomes
hsa-mir-197-5p	MIMAT0022691	MICAL2	9645	PAR-CLIP	27292025	Exosomes
hsa-mir-197-5p	MIMAT0022691	BZW1	9689	PAR-CLIP	23592263|24398324|23446348|22012620|21572407|20371350	Exosomes
hsa-mir-197-5p	MIMAT0022691	FEM1B	10116	PAR-CLIP	23446348	Exosomes
hsa-mir-197-5p	MIMAT0022691	ARIH2	10425	PAR-CLIP	23592263	Exosomes
hsa-mir-197-5p	MIMAT0022691	HHLA3	11147	PAR-CLIP	22012620	Exosomes
hsa-mir-197-5p	MIMAT0022691	MGAT4A	11320	PAR-CLIP	23446348	Exosomes
hsa-mir-197-5p	MIMAT0022691	ADGRL1	22859	PAR-CLIP	26701625	Exosomes
hsa-mir-197-5p	MIMAT0022691	ICOSLG	23308	PAR-CLIP	26701625	Exosomes
hsa-mir-197-5p	MIMAT0022691	AHCYL2	23382	PAR-CLIP	23592263	Exosomes
hsa-mir-197-5p	MIMAT0022691	HAAO	23498	PAR-CLIP	23592263	Exosomes
hsa-mir-197-5p	MIMAT0022691	NDUFAF3	25915	PAR-CLIP	27292025	Exosomes
hsa-mir-197-5p	MIMAT0022691	TNPO2	30000	PAR-CLIP	23592263	Exosomes
hsa-mir-197-5p	MIMAT0022691	UBE2Q1	55585	PAR-CLIP	23592263|27292025	Exosomes
hsa-mir-197-5p	MIMAT0022691	VPS50	55610	PAR-CLIP	22100165	Exosomes
hsa-mir-197-5p	MIMAT0022691	SAR1A	56681	PAR-CLIP	21572407	Exosomes
hsa-mir-197-5p	MIMAT0022691	PLEKHG5	57449	PAR-CLIP	26701625	Exosomes
hsa-mir-197-5p	MIMAT0022691	NUFIP2	57532	PAR-CLIP	20371350	Exosomes
hsa-mir-197-5p	MIMAT0022691	TAOK1	57551	PAR-CLIP	23592263|23446348|21572407	Exosomes
hsa-mir-197-5p	MIMAT0022691	FAM217B	63939	PAR-CLIP	23592263	Exosomes
hsa-mir-197-5p	MIMAT0022691	PRRG4	79056	PAR-CLIP	21572407	Exosomes
hsa-mir-197-5p	MIMAT0022691	DCAF10	79269	PAR-CLIP	20371350	Exosomes
hsa-mir-197-5p	MIMAT0022691	LIMD2	80774	PAR-CLIP	23592263	Exosomes
hsa-mir-197-5p	MIMAT0022691	ISCA1	81689	PAR-CLIP	23592263	Exosomes
hsa-mir-197-5p	MIMAT0022691	KCTD10	83892	PAR-CLIP	24398324|26701625	Exosomes
hsa-mir-197-5p	MIMAT0022691	PHYKPL	85007	PAR-CLIP	23592263	Exosomes
hsa-mir-197-5p	MIMAT0022691	BTF3L4	91408	PAR-CLIP	23592263	Exosomes
hsa-mir-197-5p	MIMAT0022691	IGSF8	93185	PAR-CLIP	27292025	Exosomes
hsa-mir-197-5p	MIMAT0022691	VPS26B	112936	PAR-CLIP	26701625	Exosomes
hsa-mir-197-5p	MIMAT0022691	NACC1	112939	PAR-CLIP	26701625|27292025	Exosomes
hsa-mir-197-5p	MIMAT0022691	ZNF689	115509	PAR-CLIP	20371350	Exosomes
hsa-mir-197-5p	MIMAT0022691	LETM2	137994	HITS-CLIP	23824327	Exosomes
hsa-mir-197-5p	MIMAT0022691	DAB2IP	153090	PAR-CLIP	26701625	Exosomes
hsa-mir-197-5p	MIMAT0022691	IFNLR1	163702	PAR-CLIP	23592263	Exosomes
hsa-mir-197-5p	MIMAT0022691	UBXN2A	165324	PAR-CLIP	21572407	Exosomes
hsa-mir-197-5p	MIMAT0022691	ZNRF2	223082	PAR-CLIP	23446348	Exosomes
hsa-mir-197-5p	MIMAT0022691	NUDT8	254552	PAR-CLIP	26701625	Exosomes
hsa-mir-197-5p	MIMAT0022691	MTRNR2L7	100288485	PAR-CLIP	22012620|21572407|20371350	Exosomes
hsa-mir-197-5p	MIMAT0022691	MTRNR2L3	100462983	PAR-CLIP	22012620|20371350	Exosomes
hsa-mir-197-5p	MIMAT0022691	MTRNR2L10	100463488	PAR-CLIP	22012620|20371350	Exosomes
hsa-mir-197-5p	MIMAT0022691	MTRNR2L11	100463489	PAR-CLIP	22012620|21572407|20371350	Exosomes

## Sheet: GO_BP
	Hits	P-val	Adj p-val
nucleocytoplasmic transport	22	0.0000403	0.00157
tissue morphogenesis	28	0.0000431	0.00157
nuclear transport	22	0.000047	0.00157
morphogenesis of an epithelium	23	0.0000936	0.00234
positive regulation of phosphorylation	30	0.000276	0.00369
positive regulation of cellular metabolic process	79	0.000322	0.00369
positive regulation of protein metabolic process	41	0.000331	0.00369
homeostasis of number of cells	13	0.000355	0.00369
negative regulation of apoptotic process	29	0.000396	0.00369
positive regulation of protein phosphorylation	29	0.000396	0.00369
protein import into nucleus	29	0.000416	0.00369
negative regulation of programmed cell death	14	0.000466	0.00369
positive regulation of metabolic process	29	0.000526	0.00369
nuclear import	82	0.000552	0.00369
embryo development	14	0.000554	0.00369
regulation of I-kappaB kinase/NF-kappaB cascade	40	0.000652	0.00402
regulation of protein import into nucleus	13	0.000683	0.00402
protein import	10	0.000808	0.00449
gland development	15	0.000903	0.00475
positive regulation of phosphate metabolic process	16	0.000976	0.00478
positive regulation of cellular protein metabolic process	31	0.00101	0.00478
regulation of cellular component organization	36	0.00107	0.00478
regulation of nucleocytoplasmic transport	51	0.0011	0.00478
response to abiotic stimulus	11	0.00134	0.00555
protein import into nucleus, translocation	33	0.00141	0.00555
regulation of protein phosphorylation	5	0.00146	0.00555
regulation of protein modification process	36	0.0015	0.00555
positive regulation of I-kappaB kinase/NF-kappaB cascade	43	0.0016	0.00555
regulation of phosphorylation	10	0.00161	0.00555
regulation of cellular protein metabolic process	38	0.0017	0.00567
organ morphogenesis	51	0.00177	0.00571
positive regulation of protein modification process	35	0.00196	0.00612
negative regulation of biosynthetic process	32	0.00229	0.00694
negative regulation of cellular metabolic process	42	0.00258	0.00728
regulation of protein kinase activity	53	0.00258	0.00728
regulation of protein metabolic process	27	0.00265	0.00728
I-kappaB kinase/NF-kappaB cascade	57	0.00271	0.00728
intracellular protein kinase cascade	13	0.00283	0.00728
positive regulation of cytokine biosynthetic process	39	0.00284	0.00728
interphase of mitotic cell cycle	6	0.00303	0.00756
regulation of kinase activity	19	0.0031	0.00756
negative regulation of cellular biosynthetic process	28	0.00321	0.00764
G1 phase of mitotic cell cycle	41	0.00334	0.0077
negative regulation of protein metabolic process	5	0.00339	0.0077
response to radiation	22	0.00352	0.00782
interphase	16	0.00363	0.00789
G1 phase	19	0.00378	0.00804
response to light stimulus	5	0.00406	0.00846
regulation of intracellular transport	12	0.00434	0.00886
epithelial to mesenchymal transition	14	0.00447	0.00894
negative regulation of RNA metabolic process	7	0.00486	0.00951
regulation of transferase activity	35	0.00499	0.00951
myeloid cell differentiation	28	0.00504	0.00951
regulation of catabolic process	14	0.00534	0.00987
regulation of anatomical structure morphogenesis	23	0.00543	0.00987
maintenance of protein location in cell	26	0.00557	0.00995
protein catabolic process	7	0.0064	0.0112
regulation of synapse structure and activity	24	0.00708	0.0122
regulation of cytokine biosynthetic process	5	0.0072	0.0122
cell-matrix adhesion	7	0.00787	0.0127
positive regulation of transferase activity	9	0.00791	0.0127
protein targeting	20	0.00795	0.0127
regulation of binding	21	0.00801	0.0127
positive regulation of nucleobase-containing compound metabolic process	10	0.00831	0.013
growth	46	0.00883	0.0133
tube morphogenesis	29	0.00891	0.0133
protein ubiquitination	15	0.00894	0.0133
regulation of organelle organization	24	0.00911	0.0134
negative regulation of transport	22	0.00949	0.0138
wound healing	14	0.00977	0.014
negative regulation of metabolic process	25	0.0101	0.014
nuclear export	54	0.0101	0.014
response to UV	8	0.0109	0.0147
maintenance of location in cell	7	0.011	0.0147
regulation of translation	7	0.011	0.0147
neuron apoptotic process	11	0.0112	0.0147
positive regulation of cell cycle	9	0.0115	0.0149
negative regulation of developmental process	7	0.0116	0.0149
positive regulation of cell migration	24	0.012	0.0152
protein modification by small protein conjugation	12	0.0125	0.0152
negative regulation of cellular protein metabolic process	25	0.0125	0.0152
negative regulation of nucleobase-containing compound metabolic process	18	0.0125	0.0152
hematopoietic or lymphoid organ development	36	0.013	0.0155
maintenance of protein location	24	0.013	0.0155
intracellular protein transport	7	0.0132	0.0155
positive regulation of RNA metabolic process	27	0.0137	0.0159
cytokine biosynthetic process	41	0.0141	0.0159
tube development	7	0.0144	0.0159
regulation of apoptotic process	19	0.0146	0.0159
positive regulation of transcription, DNA-dependent	46	0.0146	0.0159
focal adhesion assembly	39	0.0147	0.0159
ovulation cycle	39	0.0147	0.0159
developmental maturation	4	0.0149	0.0159
regulation of transport	6	0.0149	0.0159
protein modification process	9	0.0152	0.016
interleukin-8 production	38	0.0156	0.0162
cytokine metabolic process	88	0.0157	0.0162
regulation of growth	4	0.0161	0.0164

## Sheet: KEGG
	Hits	P-val	Adj p-val
Pathways in cancer	21	0.0000264	0.00264
Chronic myeloid leukemia	9	0.0000811	0.00406
Pancreatic cancer	8	0.000316	0.00795
Prostate cancer	9	0.000318	0.00795
Biotin metabolism	2	0.000641	0.0128
Cell cycle	10	0.0011	0.0183
Colorectal cancer	6	0.00136	0.0194
HTLV-I infection	11	0.0117	0.125
Jak-STAT signaling pathway	7	0.0124	0.125
Tuberculosis	10	0.0125	0.125
Measles	7	0.0145	0.127
Small cell lung cancer	6	0.0155	0.127
Amyotrophic lateral sclerosis (ALS)	4	0.0165	0.127
Influenza A	7	0.0185	0.131
Fatty acid elongation	3	0.0196	0.131
Endometrial cancer	4	0.0247	0.146
Chagas disease (American trypanosomiasis)	6	0.0249	0.146
Epstein-Barr virus infection	6	0.0275	0.153
Thyroid cancer	3	0.0331	0.156
NOD-like receptor signaling pathway	4	0.035	0.156
Alzheimer's disease	4	0.035	0.156
Neurotrophin signaling pathway	7	0.0362	0.156
Bladder cancer	3	0.0362	0.156
T cell receptor signaling pathway	6	0.0376	0.156
Hepatitis C	6	0.0409	0.156
B cell receptor signaling pathway	5	0.0411	0.156
Non-small cell lung cancer	4	0.0422	0.156

## Sheet: Reactome
	Hits	P-val	Adj p-val
Activation of BAD and translocation to mitochondria	4	0.000159	0.0159
Inflammasomes	4	0.000492	0.021
Signaling by SCF-KIT	10	0.000871	0.021
Intrinsic Pathway for Apoptosis	5	0.00123	0.021
Interleukin-6 signaling	3	0.00124	0.021
Fc epsilon receptor (FCERI) signaling	11	0.00159	0.021
Activation of BH3-only proteins	4	0.00165	0.021
AKT phosphorylates targets in the cytosol	3	0.00168	0.021
DAP12 signaling	10	0.00263	0.0292
Nucleotide-binding domain, leucine rich repeat containing receptor (NLR) signaling pathways	5	0.00307	0.0307
Oncogene Induced Senescence	4	0.0045	0.0397
TRAF6 mediated NF-kB activation	3	0.00524	0.0397
Cellular responses to stress	13	0.00551	0.0397
DAP12 interactions	10	0.00556	0.0397
Thrombin signalling through proteinase activated receptors (PARs)	3	0.00626	0.0417
Diseases of signal transduction	12	0.00726	0.0424
HSF1 activation	2	0.00731	0.0424
Transcriptional Regulation by TP53	5	0.00805	0.0424
TP53 Regulates Metabolic Genes	5	0.00805	0.0424
FCERI mediated MAPK activation	4	0.00959	0.0476
Signaling by Hippo	3	0.00999	0.0476
Signaling by Interleukins	7	0.0109	0.0495
Downstream signaling events of B Cell Receptor (BCR)	9	0.0124	0.0528
Constitutive Signaling by AKT1 E17K in Cancer	3	0.0131	0.0528
BH3-only proteins associate with and inactivate anti-apoptotic BCL-2 members	2	0.0132	0.0528
Axon guidance	13	0.0157	0.0593
Semaphorin interactions	5	0.016	0.0593
Regulation of cytoskeletal remodeling and cell spreading by IPP complex components	2	0.0168	0.06
Innate Immune System	21	0.0184	0.0617
Basigin interactions	3	0.0185	0.0617
EPH-ephrin mediated repulsion of cells	4	0.0202	0.0624
RAF/MAP kinase cascade	2	0.0206	0.0624
eNOS activation	2	0.0206	0.0624
Downstream signal transduction	8	0.0218	0.0639
Signaling by ERBB2	8	0.0226	0.0639
Signaling by Wnt	11	0.024	0.0639
Biotin transport and metabolism	2	0.0249	0.0639
Condensation of Prometaphase Chromosomes	2	0.0249	0.0639
Detoxification of Reactive Oxygen Species	3	0.0251	0.0639
Hemostasis	17	0.027	0.0639
Signaling by the B Cell Receptor (BCR)	9	0.0294	0.0639
Tetrahydrobiopterin (BH4) synthesis, recycling, salvage and regulation	2	0.0294	0.0639
Attenuation phase	2	0.0294	0.0639
Chk1/Chk2(Cds1) mediated inactivation of Cyclin B:Cdk1 complex	2	0.0294	0.0639
The NLRP3 inflammasome	2	0.0294	0.0639
NF-kB activation through FADD/RIP-1 pathway mediated by caspase-8 and -10	2	0.0294	0.0639
Translocation of GLUT4 to the plasma membrane	4	0.0322	0.0659
Cell Cycle	18	0.034	0.0659
Advanced glycosylation endproduct receptor signaling	2	0.0342	0.0659
Signaling by EGFR	8	0.0379	0.0659
Downstream signaling of activated FGFR1	7	0.0393	0.0659
Downstream signaling of activated FGFR2	7	0.0393	0.0659
Downstream signaling of activated FGFR3	7	0.0393	0.0659
Downstream signaling of activated FGFR4	7	0.0393	0.0659
SOS-mediated signalling	2	0.0393	0.0659
GRB2 events in EGFR signaling	2	0.0393	0.0659
Developmental Biology	16	0.041	0.0659
EPH-Ephrin signaling	5	0.0424	0.0659
TCF dependent signaling in response to WNT	8	0.0439	0.0659
Signaling by ERBB4	7	0.0447	0.0659
Cellular Senescence	7	0.0447	0.0659
SHC-mediated signalling	2	0.0447	0.0659
SHC1 events in EGFR signaling	2	0.0447	0.0659
Signalling to p38 via RIT and RIN	2	0.0447	0.0659
Post-Elongation Processing of Intron-Containing pre-mRNA	3	0.0448	0.0659
mRNA 3'-end processing	3	0.0448	0.0659
Regulation of mRNA stability by proteins that bind AU-rich elements	5	0.0481	0.0659
Signaling by PDGF	8	0.049	0.0659
Oxidative Stress Induced Senescence	5	0.0501	0.0659
ARMS-mediated activation	2	0.0504	0.0659
Sema3A PAK dependent Axon repulsion	2	0.0504	0.0659
G2/M DNA damage checkpoint	2	0.0504	0.0659
Synthesis of very long-chain fatty acyl-CoAs	2	0.0504	0.0659
Immune System	29	0.0538	0.0659
Regulation of Insulin-like Growth Factor (IGF) transport and uptake by Insulin-like Growth Factor Binding Proteins (IGFBPs)	2	0.0562	0.0659
Butyrate Response Factor 1 (BRF1) destabilizes mRNA	2	0.0562	0.0659
SHC-related events	2	0.0562	0.0659
Apoptosis	7	0.0569	0.0659
Signaling by FGFR	7	0.0569	0.0659
Signaling by FGFR1	7	0.0569	0.0659
Signaling by FGFR2	7	0.0569	0.0659
Signaling by FGFR3	7	0.0569	0.0659
Signaling by FGFR4	7	0.0569	0.0659
Triglyceride Biosynthesis	3	0.0586	0.0659
Programmed Cell Death	7	0.0619	0.0659
Frs2-mediated activation	2	0.0623	0.0659
SHC-related events triggered by IGF1R	2	0.0623	0.0659
Signaling by WNT in cancer	2	0.0623	0.0659
PI3K events in ERBB4 signaling	5	0.0631	0.0659
PIP3 activates AKT signaling	5	0.0631	0.0659
PI3K events in ERBB2 signaling	5	0.0631	0.0659
PI-3K cascade:FGFR1	5	0.0631	0.0659
PI-3K cascade:FGFR2	5	0.0631	0.0659
PI-3K cascade:FGFR3	5	0.0631	0.0659
PI-3K cascade:FGFR4	5	0.0631	0.0659
Activation of NF-kappaB in B cells	4	0.0633	0.0659
Interleukin-2 signaling	3	0.0661	0.0676
Generic Transcription Pathway	8	0.0669	0.0676
Platelet activation, signaling and aggregation	8	0.0669	0.0676
SHC1 events in ERBB4 signaling	2	0.0687	0.0687
