# Supplementary material for: Comparative Analysis of Transcriptomic Changes including mRNA and microRNA Expression Induced by the Xenoestrogens Zearalenone and Bisphenol A in Human Ovarian Cells
Source: Toxins (Basel). 2023 Feb 9;15(2):140. doi: 10.3390/toxins15020140 (PMC9967916; doi:10.3390/toxins15020140)
Supplement: Supplementary file 1 [file toxins-15-00140-s001.zip › Supplementary Table S8.xlsx]

## Sheet: Targets
ID	Accession	Target	TargetID	Experiment	Literature	Tissue
hsa-mir-590-5p	MIMAT0003258	ATF3	467	qRT-PCR//Western blot	25150595	Exosomes
hsa-mir-590-5p	MIMAT0003258	E2F3	1871	PAR-CLIP	21572407	Exosomes
hsa-mir-590-5p	MIMAT0003258	EIF1AX	1964	PAR-CLIP	23446348|20371350	Exosomes
hsa-mir-590-5p	MIMAT0003258	FGF12	2257	HITS-CLIP	23824327	Exosomes
hsa-mir-590-5p	MIMAT0003258	FOXO3	2309	PAR-CLIP	20371350	Exosomes
hsa-mir-590-5p	MIMAT0003258	GP5	2814	PAR-CLIP	22012620|20371350	Exosomes
hsa-mir-590-5p	MIMAT0003258	FOXN2	3344	PAR-CLIP	23592263	Exosomes
hsa-mir-590-5p	MIMAT0003258	ILF3	3609	//Luciferase reporter assay//qRT-PCR//Western blot	27735951	Exosomes
hsa-mir-590-5p	MIMAT0003258	ITGB8	3696	HITS-CLIP	23824327	Exosomes
hsa-mir-590-5p	MIMAT0003258	KLK2	3817	HITS-CLIP	19536157	Exosomes
hsa-mir-590-5p	MIMAT0003258	SMAD3	4088	Luciferase reporter assay	27054113	Exosomes
hsa-mir-590-5p	MIMAT0003258	SMAD7	4092	Luciferase reporter assay//qRT-PCR//Western blot	27192628	Exosomes
hsa-mir-590-5p	MIMAT0003258	MBNL1	4154	PAR-CLIP	23446348	Exosomes
hsa-mir-590-5p	MIMAT0003258	OLR1	4973	Luciferase reporter assay	26932825	Exosomes
hsa-mir-590-5p	MIMAT0003258	ORC4	5000	PAR-CLIP	22012620	Exosomes
hsa-mir-590-5p	MIMAT0003258	PTPN14	5784	PAR-CLIP	23592263	Exosomes
hsa-mir-590-5p	MIMAT0003258	RB1	5925	Luciferase reporter assay	27036041	Exosomes
hsa-mir-590-5p	MIMAT0003258	RNF6	6049	PAR-CLIP	21572407	Exosomes
hsa-mir-590-5p	MIMAT0003258	TGFB1	7040	qRT-PCR	26498065	Exosomes
hsa-mir-590-5p	MIMAT0003258	TGFBR2	7048	Luciferase reporter assay//qRT-PCR//Western blot	19398468	Exosomes
hsa-mir-590-5p	MIMAT0003258	UQCRB	7381	PAR-CLIP	23446348|22012620	Exosomes
hsa-mir-590-5p	MIMAT0003258	BTG2	7832	Luciferase reporter assay//qRT-PCR//Western blot	26394836	Exosomes
hsa-mir-590-5p	MIMAT0003258	RECK	8434	Luciferase reporter assay//qRT-PCR//Western blot	27757042	Exosomes
hsa-mir-590-5p	MIMAT0003258	CBX4	8535	PAR-CLIP	23592263|24398324|21572407|26701625|27292025	Exosomes
hsa-mir-590-5p	MIMAT0003258	PER2	8864	HITS-CLIP	23824327	Exosomes
hsa-mir-590-5p	MIMAT0003258	CREB5	9586	Luciferase reporter assay//Microarray//qRT-PCR//Western blot	26978739	Exosomes
hsa-mir-590-5p	MIMAT0003258	EPM2AIP1	9852	HITS-CLIP	27418678	Exosomes
hsa-mir-590-5p	MIMAT0003258	CHL1	10752	Flow//Luciferase reporter assay//qRT-PCR//Western blot	24288179	Exosomes
hsa-mir-590-5p	MIMAT0003258	ZNF460	10794	PAR-CLIP	23446348|20371350	Exosomes
hsa-mir-590-5p	MIMAT0003258	FRS2	10818	PAR-CLIP	22012620|21572407	Exosomes
hsa-mir-590-5p	MIMAT0003258	SETD1B	23067	PAR-CLIP	23592263	Exosomes
hsa-mir-590-5p	MIMAT0003258	ERP44	23071	PAR-CLIP	22100165	Exosomes
hsa-mir-590-5p	MIMAT0003258	HIC2	23119	HITS-CLIP//PAR-CLIP	23446348|21572407|20371350	Exosomes
hsa-mir-590-5p	MIMAT0003258	RPRD2	23248	PAR-CLIP	23446348	Exosomes
hsa-mir-590-5p	MIMAT0003258	AGO2	27161	PAR-CLIP	24398324|23446348|20371350	Exosomes
hsa-mir-590-5p	MIMAT0003258	PDCD4	27250	PAR-CLIP	21572407|20371350	Exosomes
hsa-mir-590-5p	MIMAT0003258	PURG	29942	PAR-CLIP	23446348|22012620|21572407|20371350	Exosomes
hsa-mir-590-5p	MIMAT0003258	RDH11	51109	PAR-CLIP	27292025	Exosomes
hsa-mir-590-5p	MIMAT0003258	KANSL3	55683	PAR-CLIP	27292025	Exosomes
hsa-mir-590-5p	MIMAT0003258	ATF7IP	55729	HITS-CLIP	19536157	Exosomes
hsa-mir-590-5p	MIMAT0003258	PITHD1	57095	PAR-CLIP	23592263|21572407|20371350|26701625	Exosomes
hsa-mir-590-5p	MIMAT0003258	RAB22A	57403	HITS-CLIP	23313552	Exosomes
hsa-mir-590-5p	MIMAT0003258	DDX55	57696	PAR-CLIP	23446348|21572407	Exosomes
hsa-mir-590-5p	MIMAT0003258	PLEKHA2	59339	PAR-CLIP	22100165	Exosomes
hsa-mir-590-5p	MIMAT0003258	GID4	79018	PAR-CLIP	23592263|20371350	Exosomes
hsa-mir-590-5p	MIMAT0003258	KLHL15	80311	PAR-CLIP	23446348|20371350	Exosomes
hsa-mir-590-5p	MIMAT0003258	DCAF11	80344	PAR-CLIP	26701625	Exosomes
hsa-mir-590-5p	MIMAT0003258	SPRY4	81848	HITS-CLIP	23824327|27418678	Exosomes
hsa-mir-590-5p	MIMAT0003258	PLEKHA8	84725	HITS-CLIP	23313552	Exosomes
hsa-mir-590-5p	MIMAT0003258	FAM136A	84908	PAR-CLIP	23592263	Exosomes
hsa-mir-590-5p	MIMAT0003258	KIAA1671	85379	CLASH	23622248	Exosomes
hsa-mir-590-5p	MIMAT0003258	RNF185	91445	PAR-CLIP	23592263|24398324	Exosomes
hsa-mir-590-5p	MIMAT0003258	FDXACB1	91893	PAR-CLIP	27292025	Exosomes
hsa-mir-590-5p	MIMAT0003258	COX20	116228	PAR-CLIP	23446348|22012620|21572407|20371350	Exosomes
hsa-mir-590-5p	MIMAT0003258	TMEM170A	124491	PAR-CLIP	21572407	Exosomes
hsa-mir-590-5p	MIMAT0003258	TCEANC2	127428	HITS-CLIP//PAR-CLIP	23824327|27292025	Exosomes
hsa-mir-590-5p	MIMAT0003258	GRPEL2	134266	PAR-CLIP	20371350	Exosomes
hsa-mir-590-5p	MIMAT0003258	FBXL13	222235	PAR-CLIP	23446348|22012620	Exosomes
hsa-mir-590-5p	MIMAT0003258	PRR14L	253143	PAR-CLIP	26701625	Exosomes
hsa-mir-590-5p	MIMAT0003258	CD163L1	283316	CLASH	23622248	Exosomes
hsa-mir-590-5p	MIMAT0003258	ZNF678	339500	PAR-CLIP	21572407	Exosomes
hsa-mir-590-5p	MIMAT0003258	C15orf52	388115	HITS-CLIP//PAR-CLIP	23592263|23446348|20371350|24906430|21572407|27292025	Exosomes
hsa-mir-590-5p	MIMAT0003258	PATE2	399967	PAR-CLIP	22012620	Exosomes
hsa-mir-590-5p	MIMAT0003258	WEE2	494551	HITS-CLIP	23824327	Exosomes
hsa-mir-590-5p	MIMAT0003258	C1orf147	574431	PAR-CLIP	22012620	Exosomes
hsa-mir-590-5p	MIMAT0003258	C8orf17	100507249	HITS-CLIP	23313552	Exosomes
hsa-mir-320c	MIMAT0005793	ABCA2	20	HITS-CLIP	23706177	Exosomes
hsa-mir-320c	MIMAT0005793	ACPP	55	PAR-CLIP	22100165	Exosomes
hsa-mir-320c	MIMAT0005793	ADD1	118	PAR-CLIP	26701625	Exosomes
hsa-mir-320c	MIMAT0005793	ARF1	375	PAR-CLIP	21572407	Exosomes
hsa-mir-320c	MIMAT0005793	RHOA	387	CLASH	23622248	Exosomes
hsa-mir-320c	MIMAT0005793	ARL3	403	HITS-CLIP	23824327	Exosomes
hsa-mir-320c	MIMAT0005793	PRDM1	639	Chromatin immunoprecipitation//Microarray//qRT-PCR//Western blot	28052011	Exosomes
hsa-mir-320c	MIMAT0005793	CKS1B	1163	PAR-CLIP	22100165	Exosomes
hsa-mir-320c	MIMAT0005793	CRK	1398	PAR-CLIP	20371350	Exosomes
hsa-mir-320c	MIMAT0005793	EZH2	2146	Chromatin immunoprecipitation//Microarray//qRT-PCR//Western blot	28052011	Exosomes
hsa-mir-320c	MIMAT0005793	GNAI1	2770	Immunohistochemical (IHC) staining//Luciferase reporter assay//Western blot	23691483	Exosomes
hsa-mir-320c	MIMAT0005793	IGF2	3481	PAR-CLIP	23592263	Exosomes
hsa-mir-320c	MIMAT0005793	RBPJ	3516	PAR-CLIP	26701625	Exosomes
hsa-mir-320c	MIMAT0005793	IRF4	3662	Chromatin immunoprecipitation//Microarray//qRT-PCR//Western blot	28052011	Exosomes
hsa-mir-320c	MIMAT0005793	LDHA	3939	CLASH	23622248	Exosomes
hsa-mir-320c	MIMAT0005793	MAX	4149	PAR-CLIP	23592263	Exosomes
hsa-mir-320c	MIMAT0005793	MCL1	4170	PAR-CLIP	26701625	Exosomes
hsa-mir-320c	MIMAT0005793	MDK	4192	PAR-CLIP	27292025	Exosomes
hsa-mir-320c	MIMAT0005793	COX3	4514	CLASH	23622248	Exosomes
hsa-mir-320c	MIMAT0005793	ND1	4535	CLASH	23622248	Exosomes
hsa-mir-320c	MIMAT0005793	NQO2	4835	HITS-CLIP	19536157	Exosomes
hsa-mir-320c	MIMAT0005793	PFN1	5216	PAR-CLIP	26701625	Exosomes
hsa-mir-320c	MIMAT0005793	PNN	5411	PAR-CLIP	22012620	Exosomes
hsa-mir-320c	MIMAT0005793	RARG	5916	CLASH	23622248	Exosomes
hsa-mir-320c	MIMAT0005793	RPS6KA1	6195	HITS-CLIP	19536157	Exosomes
hsa-mir-320c	MIMAT0005793	SEC14L1	6397	CLASH	23622248	Exosomes
hsa-mir-320c	MIMAT0005793	SRSF7	6432	PAR-CLIP	21572407	Exosomes
hsa-mir-320c	MIMAT0005793	SMARCC1	6599	Immunocytochemistry//Immunohistochemistry//Luciferase reporter assay//Microarray//qRT-PCR//Western blot	23799850	Exosomes
hsa-mir-320c	MIMAT0005793	SNRPA	6626	CLASH	23622248	Exosomes
hsa-mir-320c	MIMAT0005793	TAL1	6886	PAR-CLIP	22291592	Exosomes
hsa-mir-320c	MIMAT0005793	THBS1	7057	Microarray//qRT-PCR	26930277	Exosomes
hsa-mir-320c	MIMAT0005793	THRB	7068	HITS-CLIP	28735896	Exosomes
hsa-mir-320c	MIMAT0005793	TP73	7161	HITS-CLIP	23824327	Exosomes
hsa-mir-320c	MIMAT0005793	TPD52	7163	PAR-CLIP	23446348	Exosomes
hsa-mir-320c	MIMAT0005793	TSPYL1	7259	CLASH	23622248	Exosomes
hsa-mir-320c	MIMAT0005793	VDAC1	7416	CLASH	23622248	Exosomes
hsa-mir-320c	MIMAT0005793	XBP1	7494	Chromatin immunoprecipitation//Microarray//qRT-PCR//Western blot	28052011	Exosomes
hsa-mir-320c	MIMAT0005793	ZNF148	7707	PAR-CLIP	22012620	Exosomes
hsa-mir-320c	MIMAT0005793	AXIN1	8312	CLASH	23622248	Exosomes
hsa-mir-320c	MIMAT0005793	HIST2H2AA3	8337	CLASH	23622248	Exosomes
hsa-mir-320c	MIMAT0005793	ULK1	8408	HITS-CLIP//PAR-CLIP	21572407	Exosomes
hsa-mir-320c	MIMAT0005793	SEMA7A	8482	PAR-CLIP	23592263|27292025	Exosomes
hsa-mir-320c	MIMAT0005793	SLC25A12	8604	PAR-CLIP	22291592	Exosomes
hsa-mir-320c	MIMAT0005793	EIF3C	8663	CLASH	23622248	Exosomes
hsa-mir-320c	MIMAT0005793	EIF2B5	8893	HITS-CLIP	19536157	Exosomes
hsa-mir-320c	MIMAT0005793	DYRK1B	9149	CLASH	23622248	Exosomes
hsa-mir-320c	MIMAT0005793	AIMP1	9255	PAR-CLIP	21572407	Exosomes
hsa-mir-320c	MIMAT0005793	BCL7B	9275	PAR-CLIP	23592263|27292025	Exosomes
hsa-mir-320c	MIMAT0005793	SCRN1	9805	CLASH	23622248	Exosomes
hsa-mir-320c	MIMAT0005793	ZBTB33	10009	PAR-CLIP	23592263|21572407	Exosomes
hsa-mir-320c	MIMAT0005793	ZNF267	10308	PAR-CLIP	21572407	Exosomes
hsa-mir-320c	MIMAT0005793	NPM3	10360	PAR-CLIP	23446348|21572407	Exosomes
hsa-mir-320c	MIMAT0005793	SYNCRIP	10492	PAR-CLIP	23446348|21572407|20371350	Exosomes
hsa-mir-320c	MIMAT0005793	ATG7	10533	CLASH	23622248	Exosomes
hsa-mir-320c	MIMAT0005793	SEC24A	10802	HITS-CLIP	23313552	Exosomes
hsa-mir-320c	MIMAT0005793	ZNF275	10838	PAR-CLIP	23592263|21572407	Exosomes
hsa-mir-320c	MIMAT0005793	SRCAP	10847	HITS-CLIP	23313552	Exosomes
hsa-mir-320c	MIMAT0005793	SF3A3	10946	PAR-CLIP	22012620	Exosomes
hsa-mir-320c	MIMAT0005793	VPS45	11311	HITS-CLIP	23824327	Exosomes
hsa-mir-320c	MIMAT0005793	CTRC	11330	PAR-CLIP	23708386|22291592	Exosomes
hsa-mir-320c	MIMAT0005793	HSPA4L	22824	HITS-CLIP	19536157	Exosomes
hsa-mir-320c	MIMAT0005793	SWAP70	23075	HITS-CLIP	19536157	Exosomes
hsa-mir-320c	MIMAT0005793	FBXO28	23219	PAR-CLIP	21572407|20371350	Exosomes
hsa-mir-320c	MIMAT0005793	SYNM	23336	PAR-CLIP	22100165	Exosomes
hsa-mir-320c	MIMAT0005793	C2CD2	25966	HITS-CLIP	23824327	Exosomes
hsa-mir-320c	MIMAT0005793	ZNF451	26036	PAR-CLIP	22012620	Exosomes
hsa-mir-320c	MIMAT0005793	LSM14A	26065	CLASH	23622248	Exosomes
hsa-mir-320c	MIMAT0005793	ABHD12	26090	PAR-CLIP	27292025	Exosomes
hsa-mir-320c	MIMAT0005793	AGO1	26523	CLASH	23622248	Exosomes
hsa-mir-320c	MIMAT0005793	MRPS18B	28973	PAR-CLIP	20371350	Exosomes
hsa-mir-320c	MIMAT0005793	ORMDL2	29095	HITS-CLIP	23824327	Exosomes
hsa-mir-320c	MIMAT0005793	ITSN2	50618	CLASH	23622248	Exosomes
hsa-mir-320c	MIMAT0005793	CYCS	54205	CLASH	23622248	Exosomes
hsa-mir-320c	MIMAT0005793	SLC38A2	54407	PAR-CLIP	23592263|21572407	Exosomes
hsa-mir-320c	MIMAT0005793	GTPBP2	54676	PAR-CLIP	21572407	Exosomes
hsa-mir-320c	MIMAT0005793	FAM208B	54906	PAR-CLIP	23592263|21572407	Exosomes
hsa-mir-320c	MIMAT0005793	VPS13D	55187	HITS-CLIP	23824327	Exosomes
hsa-mir-320c	MIMAT0005793	YOD1	55432	PAR-CLIP	21572407	Exosomes
hsa-mir-320c	MIMAT0005793	PCDHA2	56146	CLASH	23622248	Exosomes
hsa-mir-320c	MIMAT0005793	TNRC6C	57690	PAR-CLIP	20371350	Exosomes
hsa-mir-320c	MIMAT0005793	NOD2	64127	Luciferase reporter assay//qRT-PCR//Western blot	26752466	Exosomes
hsa-mir-320c	MIMAT0005793	TMEM43	79188	HITS-CLIP	23824327	Exosomes
hsa-mir-320c	MIMAT0005793	EDC3	80153	CLASH	23622248	Exosomes
hsa-mir-320c	MIMAT0005793	KLHL15	80311	PAR-CLIP	23446348|20371350	Exosomes
hsa-mir-320c	MIMAT0005793	EIF2A	83939	PAR-CLIP	22100165	Exosomes
hsa-mir-320c	MIMAT0005793	ZNF394	84124	PAR-CLIP	27292025	Exosomes
hsa-mir-320c	MIMAT0005793	ARID5B	84159	PAR-CLIP	23592263	Exosomes
hsa-mir-320c	MIMAT0005793	DCTN5	84516	PAR-CLIP	24398324|23446348|21572407|20371350	Exosomes
hsa-mir-320c	MIMAT0005793	MAK16	84549	HITS-CLIP	23824327	Exosomes
hsa-mir-320c	MIMAT0005793	MAPK1IP1L	93487	PAR-CLIP	21572407	Exosomes
hsa-mir-320c	MIMAT0005793	PCMTD1	115294	HITS-CLIP	19536157	Exosomes
hsa-mir-320c	MIMAT0005793	FAM46B	115572	HITS-CLIP	23824327	Exosomes
hsa-mir-320c	MIMAT0005793	ASB6	140459	PAR-CLIP	20371350	Exosomes
hsa-mir-320c	MIMAT0005793	C20orf196	149840	PAR-CLIP	22012620	Exosomes
hsa-mir-320c	MIMAT0005793	TTL	150465	CLASH	23622248	Exosomes
hsa-mir-320c	MIMAT0005793	FAM117B	150864	HITS-CLIP	23824327	Exosomes
hsa-mir-320c	MIMAT0005793	CREBRF	153222	PAR-CLIP	22100165	Exosomes
hsa-mir-320c	MIMAT0005793	ITPRIPL2	162073	PAR-CLIP	22291592	Exosomes
hsa-mir-320c	MIMAT0005793	TUBB	203068	CLASH	23622248	Exosomes
hsa-mir-320c	MIMAT0005793	FBXL13	222235	PAR-CLIP	23446348|22012620	Exosomes
hsa-mir-320c	MIMAT0005793	GXYLT1	283464	PAR-CLIP	23592263	Exosomes
hsa-mir-320c	MIMAT0005793	ARL10	285598	PAR-CLIP	23592263	Exosomes
hsa-mir-320c	MIMAT0005793	C5orf51	285636	PAR-CLIP	21572407	Exosomes
hsa-mir-320c	MIMAT0005793	YIPF6	286451	PAR-CLIP	21572407|20371350	Exosomes
hsa-mir-320c	MIMAT0005793	ACTBL2	345651	PAR-CLIP	22100165	Exosomes
hsa-mir-320c	MIMAT0005793	ATXN7L3B	552889	CLASH	23622248	Exosomes
hsa-mir-320c	MIMAT0005793	MTRNR2L6	100463482	PAR-CLIP	23446348	Exosomes
hsa-mir-320c	MIMAT0005793	MTRNR2L8	100463486	PAR-CLIP	27292025	Exosomes
hsa-mir-197-5p	MIMAT0022691	APP	351	HITS-CLIP	23313552	Exosomes
hsa-mir-197-5p	MIMAT0022691	BBS1	582	HITS-CLIP	23824327	Exosomes
hsa-mir-197-5p	MIMAT0022691	BCL2L1	598	PAR-CLIP	26701625	Exosomes
hsa-mir-197-5p	MIMAT0022691	BCL3	602	PAR-CLIP	23592263|26701625	Exosomes
hsa-mir-197-5p	MIMAT0022691	CD44	960	PAR-CLIP	26701625	Exosomes
hsa-mir-197-5p	MIMAT0022691	GNL1	2794	PAR-CLIP	23592263	Exosomes
hsa-mir-197-5p	MIMAT0022691	HOXA7	3204	PAR-CLIP	26701625	Exosomes
hsa-mir-197-5p	MIMAT0022691	IGFBP5	3488	Luciferase reporter assay//qRT-PCR//Western blot	25990270	Exosomes
hsa-mir-197-5p	MIMAT0022691	JARID2	3720	HITS-CLIP	23313552	Exosomes
hsa-mir-197-5p	MIMAT0022691	LDLR	3949	PAR-CLIP	27292025	Exosomes
hsa-mir-197-5p	MIMAT0022691	MDFI	4188	PAR-CLIP	26701625	Exosomes
hsa-mir-197-5p	MIMAT0022691	NDUFA2	4695	PAR-CLIP	23592263	Exosomes
hsa-mir-197-5p	MIMAT0022691	NFIC	4782	PAR-CLIP	26701625	Exosomes
hsa-mir-197-5p	MIMAT0022691	NONO	4841	PAR-CLIP	22012620|26701625	Exosomes
hsa-mir-197-5p	MIMAT0022691	NPR1	4881	HITS-CLIP	23824327	Exosomes
hsa-mir-197-5p	MIMAT0022691	PTPN9	5780	PAR-CLIP	26701625	Exosomes
hsa-mir-197-5p	MIMAT0022691	SET	6418	PAR-CLIP	23592263	Exosomes
hsa-mir-197-5p	MIMAT0022691	MLX	6945	PAR-CLIP	26701625	Exosomes
hsa-mir-197-5p	MIMAT0022691	PPP1R11	6992	PAR-CLIP	23592263	Exosomes
hsa-mir-197-5p	MIMAT0022691	TK1	7083	PAR-CLIP	26701625	Exosomes
hsa-mir-197-5p	MIMAT0022691	TLN1	7094	PAR-CLIP	27292025	Exosomes
hsa-mir-197-5p	MIMAT0022691	TNFAIP1	7126	PAR-CLIP	23592263	Exosomes
hsa-mir-197-5p	MIMAT0022691	TPM3	7170	PAR-CLIP	26701625	Exosomes
hsa-mir-197-5p	MIMAT0022691	BTG2	7832	PAR-CLIP	23592263|24398324|21572407|26701625|27292025	Exosomes
hsa-mir-197-5p	MIMAT0022691	CSRP3	8048	PAR-CLIP	20371350	Exosomes
hsa-mir-197-5p	MIMAT0022691	PEA15	8682	PAR-CLIP	26701625	Exosomes
hsa-mir-197-5p	MIMAT0022691	HRK	8739	PAR-CLIP	23592263	Exosomes
hsa-mir-197-5p	MIMAT0022691	BCL10	8915	HITS-CLIP	23824327	Exosomes
hsa-mir-197-5p	MIMAT0022691	MICAL2	9645	PAR-CLIP	27292025	Exosomes
hsa-mir-197-5p	MIMAT0022691	BZW1	9689	PAR-CLIP	23592263|24398324|23446348|22012620|21572407|20371350	Exosomes
hsa-mir-197-5p	MIMAT0022691	FEM1B	10116	PAR-CLIP	23446348	Exosomes
hsa-mir-197-5p	MIMAT0022691	ARIH2	10425	PAR-CLIP	23592263	Exosomes
hsa-mir-197-5p	MIMAT0022691	HHLA3	11147	PAR-CLIP	22012620	Exosomes
hsa-mir-197-5p	MIMAT0022691	MGAT4A	11320	PAR-CLIP	23446348	Exosomes
hsa-mir-197-5p	MIMAT0022691	ADGRL1	22859	PAR-CLIP	26701625	Exosomes
hsa-mir-197-5p	MIMAT0022691	ICOSLG	23308	PAR-CLIP	26701625	Exosomes
hsa-mir-197-5p	MIMAT0022691	AHCYL2	23382	PAR-CLIP	23592263	Exosomes
hsa-mir-197-5p	MIMAT0022691	HAAO	23498	PAR-CLIP	23592263	Exosomes
hsa-mir-197-5p	MIMAT0022691	NDUFAF3	25915	PAR-CLIP	27292025	Exosomes
hsa-mir-197-5p	MIMAT0022691	TNPO2	30000	PAR-CLIP	23592263	Exosomes
hsa-mir-197-5p	MIMAT0022691	UBE2Q1	55585	PAR-CLIP	23592263|27292025	Exosomes
hsa-mir-197-5p	MIMAT0022691	VPS50	55610	PAR-CLIP	22100165	Exosomes
hsa-mir-197-5p	MIMAT0022691	SAR1A	56681	PAR-CLIP	21572407	Exosomes
hsa-mir-197-5p	MIMAT0022691	PLEKHG5	57449	PAR-CLIP	26701625	Exosomes
hsa-mir-197-5p	MIMAT0022691	NUFIP2	57532	PAR-CLIP	20371350	Exosomes
hsa-mir-197-5p	MIMAT0022691	TAOK1	57551	PAR-CLIP	23592263|23446348|21572407	Exosomes
hsa-mir-197-5p	MIMAT0022691	FAM217B	63939	PAR-CLIP	23592263	Exosomes
hsa-mir-197-5p	MIMAT0022691	PRRG4	79056	PAR-CLIP	21572407	Exosomes
hsa-mir-197-5p	MIMAT0022691	DCAF10	79269	PAR-CLIP	20371350	Exosomes
hsa-mir-197-5p	MIMAT0022691	LIMD2	80774	PAR-CLIP	23592263	Exosomes
hsa-mir-197-5p	MIMAT0022691	ISCA1	81689	PAR-CLIP	23592263	Exosomes
hsa-mir-197-5p	MIMAT0022691	KCTD10	83892	PAR-CLIP	24398324|26701625	Exosomes
hsa-mir-197-5p	MIMAT0022691	PHYKPL	85007	PAR-CLIP	23592263	Exosomes
hsa-mir-197-5p	MIMAT0022691	BTF3L4	91408	PAR-CLIP	23592263	Exosomes
hsa-mir-197-5p	MIMAT0022691	IGSF8	93185	PAR-CLIP	27292025	Exosomes
hsa-mir-197-5p	MIMAT0022691	VPS26B	112936	PAR-CLIP	26701625	Exosomes
hsa-mir-197-5p	MIMAT0022691	NACC1	112939	PAR-CLIP	26701625|27292025	Exosomes
hsa-mir-197-5p	MIMAT0022691	ZNF689	115509	PAR-CLIP	20371350	Exosomes
hsa-mir-197-5p	MIMAT0022691	LETM2	137994	HITS-CLIP	23824327	Exosomes
hsa-mir-197-5p	MIMAT0022691	DAB2IP	153090	PAR-CLIP	26701625	Exosomes
hsa-mir-197-5p	MIMAT0022691	IFNLR1	163702	PAR-CLIP	23592263	Exosomes
hsa-mir-197-5p	MIMAT0022691	UBXN2A	165324	PAR-CLIP	21572407	Exosomes
hsa-mir-197-5p	MIMAT0022691	ZNRF2	223082	PAR-CLIP	23446348	Exosomes
hsa-mir-197-5p	MIMAT0022691	NUDT8	254552	PAR-CLIP	26701625	Exosomes
hsa-mir-197-5p	MIMAT0022691	MTRNR2L7	100288485	PAR-CLIP	22012620|21572407|20371350	Exosomes
hsa-mir-197-5p	MIMAT0022691	MTRNR2L3	100462983	PAR-CLIP	22012620|20371350	Exosomes
hsa-mir-197-5p	MIMAT0022691	MTRNR2L10	100463488	PAR-CLIP	22012620|20371350	Exosomes
hsa-mir-197-5p	MIMAT0022691	MTRNR2L11	100463489	PAR-CLIP	22012620|21572407|20371350	Exosomes

## Sheet: GO_BP
	Hits	P-val	Adj p-val
negative regulation of cellular biosynthetic process	37	8.23e-7	0.0000398
negative regulation of RNA metabolic process	33	9.26e-7	0.0000398
negative regulation of biosynthetic process	37	0.00000122	0.0000398
regulation of translation	14	0.00000159	0.0000398
regulation of cellular protein metabolic process	42	0.00000273	0.0000509
negative regulation of transcription, DNA-dependent	31	0.00000356	0.0000509
negative regulation of nucleobase-containing compound metabolic process	31	0.00000356	0.0000509
negative regulation of transcription from RNA polymerase II promoter	33	0.00000795	0.0000994
regulation of protein metabolic process	21	0.00000965	0.000107
developmental growth	45	0.0000117	0.000117
negative regulation of metabolic process	14	0.0000251	0.000228
negative regulation of cellular metabolic process	43	0.0000558	0.000465
positive regulation of cellular metabolic process	40	0.0000726	0.000558
positive regulation of metabolic process	53	0.000148	0.00106
negative regulation of signal transduction	55	0.000213	0.00135
negative regulation of protein metabolic process	23	0.000227	0.00135
developmental maturation	18	0.000229	0.00135
ER-nucleus signaling pathway	9	0.000499	0.00277
regulation of protein modification process	7	0.000596	0.00314
regulation of protein kinase activity	30	0.000677	0.00335
positive regulation of transcription, DNA-dependent	20	0.000725	0.00335
positive regulation of RNA metabolic process	30	0.000771	0.00335
negative regulation of cellular protein metabolic process	30	0.000771	0.00335
cell-matrix adhesion	31	0.000945	0.00394
negative regulation of developmental process	15	0.00103	0.00412
growth	8	0.00109	0.00419
endoplasmic reticulum unfolded protein response	19	0.0012	0.00444
positive regulation of nucleobase-containing compound metabolic process	22	0.00126	0.00448
regulation of kinase activity	6	0.0013	0.00448
activation of MAPK activity	33	0.00146	0.00453
positive regulation of transcription from RNA polymerase II promoter	20	0.00155	0.00453
neuron apoptotic process	7	0.00158	0.00453
positive regulation of protein metabolic process	21	0.00161	0.00453
positive regulation of cytokine biosynthetic process	8	0.00161	0.00453
negative regulation of cell differentiation	26	0.00162	0.00453
translation	5	0.00163	0.00453
regulation of nucleocytoplasmic transport	16	0.00177	0.00459
stress-activated protein kinase signaling cascade	19	0.00179	0.00459
regulation of cell growth	8	0.0018	0.00459
regulation of gene expression	10	0.00192	0.00459
gland development	11	0.00195	0.00459
regulation of protein import into nucleus	77	0.00197	0.00459
regulation of protein phosphorylation	11	0.002	0.00459
negative regulation of translation	7	0.00204	0.00459
striated muscle tissue development	24	0.00209	0.00459
regulation of transferase activity	5	0.00211	0.00459
positive regulation of transferase activity	12	0.00224	0.00475
macromolecular complex assembly	20	0.00228	0.00475
regulation of transcription from RNA polymerase II promoter	15	0.00263	0.00513
regulation of transforming growth factor beta receptor signaling pathway	26	0.00265	0.00513
regulation of phosphorylation	34	0.00265	0.00513
transcription from RNA polymerase II promoter	6	0.00267	0.00513
regulation of MAP kinase activity	25	0.00278	0.00515
regulation of RNA metabolic process	39	0.00278	0.00515
positive regulation of MAPK cascade	10	0.0029	0.00527
negative regulation of apoptotic process	68	0.00303	0.0053
regulation of JUN kinase activity	12	0.00307	0.0053
regulation of binding	18	0.00313	0.0053
regulation of JNK cascade	18	0.00313	0.0053
negative regulation of response to stimulus	5	0.00321	0.0053
positive regulation of cellular protein metabolic process	8	0.00323	0.0053
regulation of cellular component size	7	0.00339	0.00541
negative regulation of programmed cell death	23	0.00342	0.00541
cell maturation	23	0.00346	0.00541
positive regulation of MAP kinase activity	8	0.00356	0.00548
actin filament bundle assembly	18	0.00376	0.0057
cellular protein metabolic process	6	0.00415	0.0061
regulation of intracellular transport	8	0.00415	0.0061
muscle organ development	5	0.00443	0.00642
JNK cascade	76	0.0045	0.00642
regulation of growth	10	0.00456	0.00642
regulation of transcription, DNA-dependent	12	0.00478	0.00664
MAPK cascade	8	0.00512	0.0067
positive regulation of translation	15	0.00513	0.0067
regulation of MAPK cascade	65	0.00516	0.0067
positive regulation of cell adhesion	65	0.00516	0.0067
cell activation	65	0.00516	0.0067
activation of protein kinase activity	17	0.00581	0.00745
negative regulation of cell migration	4	0.00592	0.00749
cellular component assembly	15	0.00613	0.00762
epithelial to mesenchymal transition	6	0.00617	0.00762
positive regulation of protein modification process	22	0.00645	0.00787
protein modification process	9	0.00682	0.00822
negative regulation of cellular component organization	6	0.00768	0.00914
positive regulation of phosphorylation	35	0.00788	0.00927
negative regulation of cell proliferation	5	0.00816	0.00949
phosphorylation	20	0.00868	0.00996
activation of JUN kinase activity	57	0.0088	0.00996
protein modification by small protein conjugation	11	0.00886	0.00996
regulation of axonogenesis	17	0.00909	0.01
protein ubiquitination	15	0.00913	0.01
regulation of cytokine biosynthetic process	33	0.0092	0.01
interleukin-8 biosynthetic process	3	0.0111	0.0119
negative regulation of MAP kinase activity	17	0.0112	0.0119
nucleocytoplasmic transport	5	0.0113	0.0119

## Sheet: KEGG
	Hits	P-val	Adj p-val
Chronic myeloid leukemia	7	0.0000762	0.00762
Pathways in cancer	13	0.000417	0.0147
Pancreatic cancer	6	0.00044	0.0147
Small cell lung cancer	6	0.000972	0.0243
TGF-beta signaling pathway	6	0.00126	0.0252
HTLV-I infection	8	0.00765	0.11
Neurotrophin signaling pathway	6	0.00844	0.11
Cell cycle	6	0.00877	0.11
Parkinson's disease	2	0.0274	0.283
ECM-receptor interaction	4	0.033	0.283
Colorectal cancer	3	0.0336	0.283
Protein processing in endoplasmic reticulum	5	0.0385	0.283
Non-small cell lung cancer	3	0.0391	0.283
Chagas disease (American trypanosomiasis)	4	0.0396	0.283
Hypertrophic cardiomyopathy (HCM)	2	0.0504	0.336

## Sheet: Reactome
	Hits	P-val	Adj p-val
Loss of Function of SMAD2/3 in Cancer	3	0.0000722	0.00144
SMAD2/3 MH2 Domain Mutants in Cancer	3	0.0000722	0.00144
TGFBR1 KD Mutants in Cancer	3	0.0000722	0.00144
Loss of Function of TGFBR1 in Cancer	3	0.0000722	0.00144
Post-transcriptional silencing by small RNAs	3	0.0000722	0.00144
Pre-NOTCH Transcription and Translation	4	0.0000901	0.0015
Signaling by TGF-beta Receptor Complex in Cancer	3	0.000114	0.00163
Platelet activation, signaling and aggregation	10	0.000158	0.00197
Pre-NOTCH Expression and Processing	4	0.000235	0.00261
Downregulation of TGF-beta receptor signaling	4	0.000324	0.00324
Platelet degranulation	6	0.000614	0.00558
TGF-beta receptor signaling activates SMADs	4	0.000734	0.00603
Signaling by NOTCH	6	0.000844	0.00603
Response to elevated platelet cytosolic Ca2+	6	0.000844	0.00603
TGF-beta receptor signaling in EMT (epithelial to mesenchymal transition)	3	0.00106	0.00707
PI3K/AKT activation	6	0.00158	0.00988
Signaling by TGF-beta Receptor Complex	5	0.00237	0.0139
Gene Expression	21	0.00252	0.014
Respiratory electron transport	5	0.003	0.0154
NGF signalling via TRKA from the plasma membrane	8	0.00309	0.0154
Hemostasis	13	0.00521	0.0225
Oxidative Stress Induced Senescence	5	0.00564	0.0225
Small interfering RNA (siRNA) biogenesis	2	0.0057	0.0225
Oncogene Induced Senescence	3	0.00674	0.0225
Cyclin D associated events in G1	3	0.00674	0.0225
G1 Phase	3	0.00674	0.0225
PI3K events in ERBB4 signaling	5	0.00743	0.0225
PIP3 activates AKT signaling	5	0.00743	0.0225
PI3K events in ERBB2 signaling	5	0.00743	0.0225
PI-3K cascade:FGFR1	5	0.00743	0.0225
PI-3K cascade:FGFR2	5	0.00743	0.0225
PI-3K cascade:FGFR3	5	0.00743	0.0225
PI-3K cascade:FGFR4	5	0.00743	0.0225
Signaling by PDGF	7	0.00807	0.0237
The citric acid (TCA) cycle and respiratory electron transport	6	0.00841	0.0239
GAB1 signalosome	5	0.00883	0.0239
Signalling by NGF	9	0.00885	0.0239
Respiratory electron transport, ATP synthesis by chemiosmotic coupling, and heat production by uncoupling proteins.	5	0.00921	0.0242
Cellular Senescence	6	0.0106	0.027
Role of LAT2/NTAL/LAB on calcium mobilization	5	0.0108	0.027
Generic Transcription Pathway	7	0.0114	0.0278
Platelet Aggregation (Plug Formation)	3	0.0121	0.0288
Downstream signal transduction	6	0.0137	0.0319
Unfolded Protein Response (UPR)	4	0.0148	0.0333
Ca2+ pathway	3	0.015	0.0333
beta-catenin independent WNT signaling	5	0.0157	0.0336
p130Cas linkage to MAPK signaling for integrins	2	0.0158	0.0336
Nucleotide-binding domain, leucine rich repeat containing receptor (NLR) signaling pathways	3	0.0193	0.0394
Downstream signaling events of B Cell Receptor (BCR)	6	0.0198	0.0394
Regulation of Insulin-like Growth Factor (IGF) transport and uptake by Insulin-like Growth Factor Binding Proteins (IGFBPs)	2	0.0201	0.0394
Inflammasomes	2	0.0201	0.0394
Fc epsilon receptor (FCERI) signaling	6	0.0226	0.0435
Signaling by NODAL	2	0.0249	0.047
PKMTs methylate histone lysines	3	0.027	0.0498
Prolonged ERK activation events	2	0.0274	0.0498
Signaling by SCF-KIT	5	0.0294	0.0525
Diseases of signal transduction	7	0.0331	0.0567
Downstream signaling of activated FGFR1	5	0.0346	0.0567
Downstream signaling of activated FGFR2	5	0.0346	0.0567
Downstream signaling of activated FGFR3	5	0.0346	0.0567
Downstream signaling of activated FGFR4	5	0.0346	0.0567
MicroRNA (miRNA) biogenesis	2	0.0356	0.0574
Signaling by the B Cell Receptor (BCR)	6	0.0371	0.0589
Signaling by ERBB4	5	0.0384	0.0592
Metabolism of proteins	14	0.0385	0.0592
IRE1alpha activates chaperones	3	0.0395	0.0598
Syndecan interactions	2	0.0415	0.061
Lysosome Vesicle Biogenesis	2	0.0415	0.061
Signaling by FGFR	5	0.0467	0.0629
Signaling by FGFR1	5	0.0467	0.0629
Signaling by FGFR2	5	0.0467	0.0629
Signaling by FGFR3	5	0.0467	0.0629
Signaling by FGFR4	5	0.0467	0.0629
Condensation of Prophase Chromosomes	2	0.0478	0.0629
Integrin alphaIIb beta3 signaling	2	0.0478	0.0629
Signaling by ERBB2	5	0.0478	0.0629
Cellular responses to stress	7	0.0489	0.0635
DAP12 signaling	5	0.0501	0.0638
Signaling by NOTCH2	2	0.051	0.0638
SMAD2/SMAD3:SMAD4 heterotrimer regulates transcription	2	0.051	0.0638
Adaptive Immune System	10	0.0522	0.064
Semaphorin interactions	3	0.0525	0.064
Smooth Muscle Contraction	2	0.0544	0.0655
E2F mediated regulation of DNA replication	2	0.0578	0.0688
Chromatin modifying enzymes	6	0.0622	0.0723
Chromatin organization	6	0.0622	0.0723
Signaling by EGFR	5	0.0678	0.0779
DAP12 interactions	5	0.0719	0.0815
Beta-catenin phosphorylation cascade	1	0.0758	0.0815
RSK activation	1	0.0758	0.0815
misspliced GSK3beta mutants stabilize beta-catenin	1	0.0758	0.0815
Assembly of the ORC complex at the origin of replication	1	0.0758	0.0815
Molecules associated with elastic fibres	2	0.0758	0.0815
Intrinsic Pathway for Apoptosis	2	0.0796	0.0838
Transport to the Golgi and subsequent modification	2	0.0796	0.0838
Mitotic G1-G1/S phases	4	0.0817	0.0851
Signalling to ERKs	2	0.0835	0.0861
Apoptotic factor-mediated response	1	0.0878	0.0878
AKT phosphorylates targets in the nucleus	1	0.0878	0.0878
CREB phosphorylation	1	0.0878	0.0878
